# Supplementary material for: Genomic Evolution and Nitrogen Response Analysis of Glutamate Synthase Gene Family in Rice Source–Sink Tissues During Grain Filling
Source: Genes (Basel). 2026 Jul 12;17(7):791. doi: 10.3390/genes17070791 (PMC13408792; doi:10.3390/genes17070791)
Supplement: Supplementary file 1 [file genes-17-00791-s001.zip]

Archive with 8 entries (8 files):
- genes-4398465  Supplementary Figures.pdf
- Supplemental Table S1.xlsx
- Supplemental Table S2.xlsx
- Supplemental Table S3.xlsx
- Supplemental Table S4.xlsx
- Supplemental Table S5.xlsx
- Supplemental Table S6.xlsx
- Supplemental Table S7.xlsx
