# Supplementary material for: Genomic Evolution and Nitrogen Response Analysis of Glutamate Synthase Gene Family in Rice Source–Sink Tissues During Grain Filling
Source: Genes (Basel). 2026 Jul 12;17(7):791. doi: 10.3390/genes17070791 (PMC13408792; doi:10.3390/genes17070791)
Supplement: Supplementary file 1 [file genes-17-00791-s001.zip › Supplemental Table S1.xlsx]

## Sheet: Sheet1
Supplemental Table S1. Information about GOGAT family genes in multiple plant species.
Species	Gene ID	Gene Name	Genomic position	Gene length (bp)	CDS length (bp)	Exon	Protein length (amino acid)	Molecular weight (kDa)	Isoelectric Point (pI)	Sub-cellular localization
Arabidopsis thaliana	AT5G04140	AtGLU1	Chr05: 1129785..1138488 forward	8704	4869	33	1622	176.75	5.94	chloroplast
	AT2G41220	AtGLU2	Chr02: 17177539..17188836 forward	11298	4890	33	1629	177.75	6.57	chloroplast
	AT5G53460	AtGLT1	Chr05: 21700187..21710296 forward	10110	6627	20	2208	241.9	5.97	chloroplast
Oryza sativa	Os01g0681900	OsGLT1	Chr01: 28091213..28102914 reverse	11702	6504	22	2167	236.89	6.69	chloroplast
	Os05g0555600	OsGLT2	Chr05: 27622654..27636451 forward	13798	6567	22	2188	239.46	6.58	chloroplast
	Os07g0658400	OsGLU1	Chr07: 27723015..27738539 reverse	15525	4848	33	1615	175.04	6.42	chloroplast
Zea mays	LOC542710	ZmGLU1	Chr07: 180078786..180096656 reverse	17871	4851	33	1616	175.16	6.21	chloroplast
	LOC103651348	ZmGLT1-1	Chr03: 213906465..213918553 forward	12089	6498	23	2165	236.82	6.44	Plastid
	LOC103636185	ZmGLT1-2	Chr08: 155140494..155152580 reverse	12087	6492	23	2163	236.73	6.31	Plastid
	LOC103630705	ZmGLT2	Chr06: 174758739..174770324 forward	11586	6312	22	2103	231.82	5.78	chloroplast
Glycine max	Glyma.19G130800	GmGLU1-2	Chr19: 39069648..39108791 forward	39144	4872	33	1623	177.05	6.39	chloroplast
	Glyma.03G128300	GmGLU1-1	Chr03: 34272603..34300834 forward	28232	4881	33	1626	177.2	6.39	chloroplast
	Glyma.06G127400	GmGLT1-1	Chr06: 10435277..10448595 reverse	13319	6558	22	2185	239.59	6.14	Plastid
	Glyma.04G236900	GmGLT1-2	Chr04: 50545450..50558665 forward	13216	6576	22	2191	240.26	6.38	Plastid
	Glyma.14G162300	GmGLT1-3	Chr14: 39032596..39045116 reverse	12521	6372	21	2123	233.14	6.15	Plastid
	Glyma.19G065600	GmGLT1-4	Chr19: 17200641..17227283 reverse	26643	6201	21	2066	227.94	6.08	Plastid
Hordeum vulgare	HORVU.MOREX.r3.2HG0117030	HvGLU1	Chr2H: 56820483..56837684 forward	17202	4890	32	1629	176.89	6.17	chloroplast
	HORVU.MOREX.r3.3HG0280530	HvGLT1	Chr3H: 434837488..434848526 reverse	11039	6477	23	2158	235.54	6.6	Plastid
Setaria italica	KQL27007	SiGLU1	ChrII: 47342429..47356845 reverse	14417	4494	32	1497	162.97	5.81	chloroplast
	KQL06437	SiGLT1	ChrV: 33,367,049..33,377,770 reverse	10722	6492	22	2163	236.72	6.47	Plastid
	KQL14415	SiGLT2	Chr III: 11,087,988..11,099,681 reverse	11694	6477	21	2158	237.17	6.71	Plastid
Chenopodium quinoa	AUR62030325	CqGLU1-2	SuperContig C_Quinoa_Scaffold_3970: 1,105,956-1,130,551 forward	24596	4884	33	1627	177.31	5.79	chloroplast
	AUR62018342	CqGLU1-1	SuperContig C_Quinoa_Scaffold_4077: 62,130-83,394 reverse	21265	4251	28	1416	153.66	5.49	chloroplast
	AUR62006114	CqGLT1	SuperContig C_Quinoa_Scaffold_1001: 2,357,191-2,367,736 forward	10546	6609	22	2202	242.08	6.16	Plastid
Arachis hypogaea	Ah06g097400	AhGLU1-1	Primary_assembly CM064401.1: 10,349,543-10,368,373 forward	18831	2814	33	937	100.47	6.41	Plastid
	Ah16g063900	AhGLU1-2	Primary_assembly CM064411.1: 9,207,214-9,225,109 reverse	17896	4884	33	1627	177.14	6.41	Plastid
	Ah08g055200	AhGLT1-1	Primary_assembly CM064403.1: 7,968,141-7,979,595 forward	11455	6603	22	2200	241.06	6.35	Plastid
	Ah17g411500	AhGLT1-2	Primary_assembly CM064412.1: 121,872,602-121,884,088 forward	11489	6603	22	2200	241.15	6.35	Plastid
	Ah06g363700	AhGLT1-3	Primary_assembly CM064401.1: 107,443,876-107,459,889 forward	16014	6594	22	2197	241.46	6.64	Plastid
	Ah16g450800	AhGLT1-4	Primary_assembly CM064411.1: 140,351,998-140,364,967 forward	12970	6594	22	2197	241.43	6.59	Plastid
Sorghum bicolor	LOC8073135	SbGLU1	Chr02: 75,291,642..75,307,144 reverse	15503	4863	33	1620	175.91	6.66	chloroplast
	LOC8068026	SbGLT1	Chr03: 59,658,985..59,670,904 reverse	11920	6492	22	2163	236.57	6.38	chloroplast
	LOC8074568	SbGLT2	Chr09: 56,758,052-56,770,192 forward	12141	6603	22	2200	242.18	6.64	chloroplast
Triticum aestivum	LOC123043871	TaGLU1-2B	Chr2B: 129282914..129299545 forward	16632	4893	32	1630	176.86	6.22	chloroplast
	LOC123051744	TaGLU1-2D	Chr2D: 80761727..80778628 forward	16902	4890	32	1629	176.8	6.27	chloroplast
	LOC123187649	TaGLU1-2A	Chr2A: 83026342..83043599 reverse	17258	4890	32	1629	176.72	6.22	chloroplast
	LOC123078967	TaGLT1-3D	Chr3D: 371080668..371091879 forward	11212	6438	23	2145	234.53	6.36	chloroplast
	LOC123061864	TaGLT1-3A	Chr3A: 502355952..502367176 forward	11225	6441	23	2146	234.53	6.33	chloroplast
	LOC123070558	TaGLT1-3B	Chr3B: 495014790..495026194 forward	11405	6438	23	2145	234.36	6.22	chloroplast
Brassica napus	LOC106372673	BnaGLU1-A10	ChrA10: 18960876..18968828 reverse	7953	4863	31	1620	176.56	5.92	chloroplast
	LOC125593008	BnaGLU1-C9	ChrC9: 63691941..63700013 reverse	8073	4863	31	1620	176.52	5.89	chloroplast
	LOC106431110	BnaGLU2-A4	ChrA4: 20183307..20193267 forward	9961	4881	32	1626	177.37	6.42	chloroplast
	LOC106352787	BnaGLU2-C5	ChrC5: 12142169..12152982 forward	10814	4851	33	1616	176.12	6.35	chloroplast
	LOC106391644	BnaGLU2-C4	ChrC4: 60498257..60508643 forward	10387	4875	33	1624	177.08	6.49	chloroplast
	LOC106387482	BnaGLT1-C3	ChrC3: 8097967..8107315 reverse	9349	6612	20	2203	240.96	6	chloroplast
	LOC111213076	BnaGLT1-A3	ChrA3: 6257926..6267341 reverse	9416	6600	20	2199	240.52	5.93	chloroplast
Solanum lycopersicum	Solyc03g063560	SlGLU1	Chr03: 37,131,991..37,173,519 reverse	41529	4866	33	1621	177.09	6.1	chloroplast
	Solyc03g083440	SlGLT1	Chr03: 54,763,702..54,775,081 forward	11380	6633	22	2210	242.1	6.33	Plastid
