# Supplementary material for: Genomic Evolution and Nitrogen Response Analysis of Glutamate Synthase Gene Family in Rice Source–Sink Tissues During Grain Filling
Source: Genes (Basel). 2026 Jul 12;17(7):791. doi: 10.3390/genes17070791 (PMC13408792; doi:10.3390/genes17070791)
Supplement: Supplementary file 1 [file genes-17-00791-s001.zip › Supplemental Table S2.xlsx]

## Sheet: Sheet1
Supplement Table S2. GOGAT genes in 28 Oryza species
Germpalsm	Ecotype	gene name
Oryza punctata	Wild	Opunc_GLT1
Oryza nivara	Wild	Oniv_GLT1
Oryza barthii	Wild	Obart_GLT1
Oryza meridionalis	Wild	Omeri_GLT1
Oryza glumaepatula	Wild	Oglum_GLT1
Oryza rufipogon	Wild	Orfi_GLT1
Oryza glaberrima	Wild	Oglab_GLT1
Oryza brachyantha	Wild	Obrac_GLT1
Oryza punctata	Wild	Opunc_GLT2
Oryza nivara	Wild	Oniv_GLT2
Oryza barthii	Wild	Obart_GLT2
Oryza meridionalis	Wild	Omeri_GLT2
Oryza glumaepatula	Wild	Oglum_GLT2
Oryza rufipogon	Wild	Orfi_GLT2
Oryza glaberrima	Wild	Oglab_GLT2
Oryza brachyantha	Wild	Obrac_GLT2
Oryza punctata	Wild	Opunc_GLU1
Oryza nivara	Wild	Oniv_GLU1
Oryza barthii	Wild	Obart_GLU1
Oryza meridionalis	Wild	Omeri_GLU1
Oryza glumaepatula	Wild	Oglum_GLU1
Oryza rufipogon	Wild	Orfi_GLU1
Oryza glaberrima	Wild	Oglab_GLU1
Oryza brachyantha	Wild	Obrac_GLU1
CHAO MEO	Japonica	OsCMeo_GLT1
Azucena	Japonica	OsAzu_GLT1
Nipponbare	Japonica	OsNip_GLT1
KETAN NANGKA	Japonica	OsKeNa_GLT1
Sasanishiki	Japonica	OsSasan_GLT1
SAKHA 102	Japonica	OsSak102_GLT1
Carolina	Japonica	Oscar_GLT1
ARC 11359	Japonica	OsARC11359_GLT1
ZhongHua11Hao	Japonica	OsZH11_GLT1
ShenNong265	Japonica	OsSN265_GLT1
Nipponbare	Japonica	OsNip_GLT2
CHAO MEO	Japonica	OsCMeo_GLT2
Azucena	Japonica	OsAzu_GLT2
KETAN NANGKA	Japonica	OsKeNa_GLT2
Sasanishiki	Japonica	OsSasan_GLT2
SAKHA 102	Japonica	OsSak102_GLT2
Carolina	Japonica	Oscar_GLT2
ARC 11359	Japonica	OsARC11359_GLT2
ZhongHua11Hao	Japonica	OsZH11_GLT2
ShenNong265	Japonica	OsSN265_GLT2
Nipponbare	Japonica	OsNip_GLU1
CHAO MEO	Japonica	OsCMeo_GLU1
Azucena	Japonica	OsAzu_GLU1
KETAN NANGKA	Japonica	OsKeNa_GLU1
Sasanishiki	Japonica	OsSasan_GLU1
SAKHA 102	Japonica	OsSak102_GLU1
Carolina	Japonica	Oscar_GLU1
ARC 11359	Japonica	OsARC11359_GLU1
ZhongHua11Hao	Japonica	OsZH11_GLU1
ShenNong265	Japonica	OsSN265_GLU1
PR 106	Indica	OsPr106_GLT1
Minghui 63	Indica	OsMH63_GLT1
IR 64	Indica	OsIR64_GLT1
Zhenshan 97	Indica	OsZS97_GLT1
LIMA	Indica	OsLima_GLT1
KHAO YAI GUANG	Indica	OsKYG_GLT1
GOBOL SAIL	Indica	OsGoSa_GLT1
LIU XU	Indica	OsLiXu_GLT1
LARHA MUGAD	Indica	OsLaMu_GLT1
N22	Indica	OsN22_GLT1
PR 106	Indica	OsPr106_GLT2
Minghui 63	Indica	OsMH63_GLT2
IR 64	Indica	OsIR64_GLT2
Zhenshan 97	Indica	OsZS97_GLT2
LIMA	Indica	OsLima_GLT2
KHAO YAI GUANG	Indica	OsKYG_GLT2
GOBOL SAIL	Indica	OsGoSa_GLT2
LIU XU	Indica	OsLiXu_GLT2
LARHA MUGAD	Indica	OsLaMu_GLT2
N22	Indica	OsN22_GLT2
PR 106	Indica	OsPr106_GLU1
Minghui 63	Indica	OsMH63_GLU1
IR 64	Indica	OsIR64_GLU1
Zhenshan 97	Indica	OsZS97_GLU1
LIMA	Indica	OsLima_GLU1
KHAO YAI GUANG	Indica	OsKYG_GLU1
GOBOL SAIL	Indica	OsGoSa_GLU1
LIU XU	Indica	OsLiXu_GLU1
LARHA MUGAD	Indica	OsLaMu_GLU1
N22	Indica	OsN22_GLU1
