# Supplementary material for: Genomic Evolution and Nitrogen Response Analysis of Glutamate Synthase Gene Family in Rice Source–Sink Tissues During Grain Filling
Source: Genes (Basel). 2026 Jul 12;17(7):791. doi: 10.3390/genes17070791 (PMC13408792; doi:10.3390/genes17070791)
Supplement: Supplementary file 1 [file genes-17-00791-s001.zip › Supplemental Table S3.xlsx]

## Sheet: overview
Supplemental Table S3. Whole-genome SNP Genotyping Dataset of GOGAT gene Family in 3000 Rice Accessions
gene	total_haplotypes	shown_haplotypes	func_sites	cultivated_passed	wild_passed	total_passed	sites_in_figure_a
Fd_GOGAT	13	13	13	1972	18	1990	11
NADH_GOGAT1	31	31	15	1986	15	2001	11
NADH_GOGAT2	27	27	9	1980	17	1997	7

## Sheet: methods
item	value
Mode	Functional SNPs only (promoter + UTR + non-synonymous CDS).
Source	MBKbase rice CustomGT/genotype JSON endpoints (https://mbkbase.org).
Reference	Nipponbare (Japonica), IRGSP-1.0.
Cultivated panel filter	mapped >= 80, coverage >= 60, depth >= 12, ALT >= 20%, missing <= 0.5%.
Wild panel filter	mapped >= 80, coverage >= 60, depth >= 3, ALT >= 20%, missing <= 5%, Sample_num = 1; wild sequences kept if >= 3 non-N calls in the SNP set.
Cultivated grouping	From '水稻 三千份种质品系命名及其分类.txt'; Aus/Bas/Ind/Tem-Jap/Tro-Jap.
Wild grouping	MBKbase HBWild461 wild accessions (Or-I/Or-II/Or-III/Wild).
Site filter for pegas	Biallelic SNPs only (ref length 1; alt length 1; A/C/G/T) **AND** site annotated as Promoter / UTR5 / UTR3 / non-synonymous CDS.
Sample filter for pegas	Drop sequences with > 80% missing calls across union sites.
Haplotype identification	pegas::haplotype() — collapses identical sequences.
Network construction	pegas::haploNet() — minimum spanning haplotype network.
Display rule (no _all suffix)	Top 9 cultivated haplotypes by count + top 4-6 wild-dominated haplotypes; see <gene>_hap_map sheet for the displayed subset.
Software	R 4.5.3, pegas 1.4-x, ape, svglite; Python 3 / pandas / matplotlib.

## Sheet: caption_bilingual
item	English
Gene panel	Seven nitrogen-assimilation loci: three glutamate synthases (NADH-GOGAT1, NADH-GOGAT2, Fd-GOGAT) plus four glutamine synthetases (OsGS1-1, OsGS1-2, OsGS1-3, OsGS2).
Population	~2,005 accessions from MBKbase: cultivated rice (Aus/Bas/Ind/Tem-Jap/Tro-Jap) plus wild O. rufipogon from HBWild461.
SNP filter mode	Functional-SNP mode: keep promoter, UTR5, UTR3 and non-synonymous CDS sites only; drop synonymous CDS and intronic SNPs.
Method	Population haplotypes identified with pegas; minimum-spanning networks via pegas::haploNet(); NJ trees with K80 distance and 1000-replicate bootstrap.
Figure a (matrix)	Haplotype x variable-site matrix; yellow = alt allele, white = ref allele, grey = missing/no call.
Figure b (network)	pegas haplotype network: circle area scaled by log10(count) for top-N panel or sqrt(count) for all-haps panel; pie wedges colored by sub-population; tick marks on edges denote mutational steps.
Hap_map vs haplotypes	<gene>_hap_map lists only the haplotypes displayed in the top-N figure; <gene>_haplotypes lists every haplotype frequency (matches the _all-suffix all-haps network).

## Sheet: NADHGOGAT1_hap_map
display_hap	global_hap	panel	count	Aus	Bas	Ind	Tem-Jap	Tro-Jap	Wild
Hap1	Hap1	cultivated	905	20	3	792	24	66	0
Hap2	Hap2	cultivated	502	4	6	49	267	176	0
Hap3	Hap3	cultivated	335	5	3	311	9	7	0
Hap4	Hap4	cultivated	191	98	34	50	4	5	0
Hap5	Hap5	cultivated	15	0	0	15	0	0	0
Hap6	Hap10	cultivated	4	1	0	3	0	0	0
Hap7	Hap7	cultivated	4	0	0	3	1	0	0
Hap8	Hap8	cultivated	4	0	0	4	0	0	0
Hap9	Hap9	cultivated	4	1	0	3	0	0	0
Hap10	Hap11	cultivated	3	0	0	2	1	0	0
Hap11	Hap12	cultivated	2	0	0	2	0	0	0
Hap12	Hap13	cultivated	2	0	0	2	0	0	0
Hap13	Hap15	cultivated	1	0	0	1	0	0	0
Hap14	Hap16	cultivated	1	0	0	1	0	0	0
Hap15	Hap17	cultivated	1	0	0	1	0	0	0
Hap16	Hap18	cultivated	1	0	0	1	0	0	0
Hap17	Hap19	cultivated	1	0	0	1	0	0	0
Hap18	Hap20	cultivated	1	0	0	1	0	0	0
Hap19	Hap21	cultivated	1	0	0	1	0	0	0
Hap20	Hap22	cultivated	1	0	0	1	0	0	0
Hap21	Hap23	cultivated	1	0	0	1	0	0	0
Hap22	Hap24	cultivated	1	0	0	1	0	0	0
Hap23	Hap25	cultivated	1	0	0	1	0	0	0
Hap24	Hap26	cultivated	1	0	0	1	0	0	0
Hap25	Hap27	cultivated	1	0	0	1	0	0	0
Hap26	Hap28	cultivated	1	0	0	1	0	0	0
Hap27	Hap29	cultivated	1	0	0	1	0	0	0
Hap28	Hap6	wild	11	0	0	0	0	0	11
Hap29	Hap14	wild	2	0	0	0	0	0	2
Hap30	Hap30	wild	1	0	0	0	0	0	1
Hap31	Hap31	wild	1	0	0	0	0	0	1

## Sheet: NADHGOGAT1_haplotypes
hap	count	Aus	Bas	Ind	Tem-Jap	Tro-Jap	Wild
Hap1	905	20	3	792	24	66	0
Hap2	502	4	6	49	267	176	0
Hap3	335	5	3	311	9	7	0
Hap4	191	98	34	50	4	5	0
Hap5	15	0	0	15	0	0	0
Hap6	11	0	0	0	0	0	11
Hap10	4	1	0	3	0	0	0
Hap7	4	0	0	3	1	0	0
Hap8	4	0	0	4	0	0	0
Hap9	4	1	0	3	0	0	0
Hap11	3	0	0	2	1	0	0
Hap12	2	0	0	2	0	0	0
Hap13	2	0	0	2	0	0	0
Hap14	2	0	0	0	0	0	2
Hap15	1	0	0	1	0	0	0
Hap16	1	0	0	1	0	0	0
Hap17	1	0	0	1	0	0	0
Hap18	1	0	0	1	0	0	0
Hap19	1	0	0	1	0	0	0
Hap20	1	0	0	1	0	0	0
Hap21	1	0	0	1	0	0	0
Hap22	1	0	0	1	0	0	0
Hap23	1	0	0	1	0	0	0
Hap24	1	0	0	1	0	0	0
Hap25	1	0	0	1	0	0	0
Hap26	1	0	0	1	0	0	0
Hap27	1	0	0	1	0	0	0
Hap28	1	0	0	1	0	0	0
Hap29	1	0	0	1	0	0	0
Hap30	1	0	0	0	0	0	1
Hap31	1	0	0	0	0	0	1

## Sheet: NADHGOGAT1_assignments
pegas_hap	hap	sample	group
I	Hap3	Sample_IRIS_313-11887	Ind
I	Hap3	Sample_IRIS_313-9696	Ind
I	Hap3	Sample_CX420	Ind
I	Hap3	Sample_IRIS_313-11300	Ind
I	Hap3	Sample_IRIS_313-10352	Ind
I	Hap3	Sample_IRIS_313-10235	Ind
I	Hap3	Sample_IRIS_313-11763	Ind
I	Hap3	Sample_B061	Ind
I	Hap3	Sample_IRIS_313-11750	Ind
I	Hap3	Sample_IRIS_313-11585	Tem-Jap
I	Hap3	Sample_IRIS_313-10575	Ind
I	Hap3	Sample_IRIS_313-7820	Ind
I	Hap3	Sample_IRIS_313-11871	Ind
I	Hap3	Sample_CX361	Ind
I	Hap3	Sample_IRIS_313-11955	Ind
I	Hap3	Sample_IRIS_313-12016	Ind
I	Hap3	Sample_IRIS_313-9617	Ind
I	Hap3	Sample_IRIS_313-11222	Ind
I	Hap3	Sample_IRIS_313-8621	Ind
I	Hap3	Sample_B126	Ind
I	Hap3	Sample_IRIS_313-10775	Ind
I	Hap3	Sample_CX314	Ind
I	Hap3	Sample_CX357	Ind
I	Hap3	Sample_CX386	Ind
I	Hap3	Sample_CX134	Ind
I	Hap3	Sample_CX133	Ind
I	Hap3	Sample_CX91	Ind
I	Hap3	Sample_IRIS_313-10668	Ind
I	Hap3	Sample_CX93	Ind
I	Hap3	Sample_CX92	Ind
I	Hap3	Sample_B159	Ind
I	Hap3	Sample_B163	Ind
I	Hap3	Sample_CX416	Ind
I	Hap3	Sample_CX414	Ind
I	Hap3	Sample_CX418	Ind
I	Hap3	Sample_CX417	Ind
I	Hap3	Sample_CX410	Ind
I	Hap3	Sample_CX409	Ind
I	Hap3	Sample_CX413	Ind
I	Hap3	Sample_CX411	Ind
I	Hap3	Sample_CX42	Ind
I	Hap3	Sample_CX419	Ind
I	Hap3	Sample_IRIS_313-10458	Ind
I	Hap3	Sample_IRIS_313-10449	Ind
I	Hap3	Sample_IRIS_313-7815	Ind
I	Hap3	Sample_IRIS_313-7808	Ind
I	Hap3	Sample_IRIS_313-7807	Ind
I	Hap3	Sample_IRIS_313-11367	Ind
I	Hap3	Sample_IRIS_313-11363	Ind
I	Hap3	Sample_B092	Ind
I	Hap3	Sample_IRIS_313-11646	Ind
I	Hap3	Sample_CX228	Ind
I	Hap3	Sample_CX146	Ind
I	Hap3	Sample_IRIS_313-11385	Ind
I	Hap3	Sample_IRIS_313-11264	Ind
I	Hap3	Sample_IRIS_313-11263	Ind
I	Hap3	Sample_B128	Ind
I	Hap3	Sample_IRIS_313-11622	Tro-Jap
I	Hap3	Sample_B252	Ind
I	Hap3	Sample_IRIS_313-10047	Ind
I	Hap3	Sample_CX85	Ind
I	Hap3	Sample_IRIS_313-8616	Ind
I	Hap3	Sample_IRIS_313-11795	Ind
I	Hap3	Sample_IRIS_313-11797	Ind
I	Hap3	Sample_IRIS_313-11791	Ind
I	Hap3	Sample_IRIS_313-11793	Ind
I	Hap3	Sample_IRIS_313-9121	Ind
I	Hap3	Sample_IRIS_313-9148	Ind
I	Hap3	Sample_IRIS_313-12355	Ind
I	Hap3	Sample_IRIS_313-11866	Ind
I	Hap3	Sample_IRIS_313-11870	Ind
I	Hap3	Sample_IRIS_313-11868	Ind
I	Hap3	Sample_IRIS_313-9922	Ind
I	Hap3	Sample_IRIS_313-9917	Ind
I	Hap3	Sample_IRIS_313-9926	Ind
I	Hap3	Sample_IRIS_313-9936	Ind
I	Hap3	Sample_IRIS_313-9758	Aus
I	Hap3	Sample_IRIS_313-11641	Ind
I	Hap3	Sample_IRIS_313-10667	Ind
I	Hap3	Sample_IRIS_313-9551	Ind
I	Hap3	Sample_IRIS_313-8725	Ind
I	Hap3	Sample_B140	Ind
I	Hap3	Sample_IRIS_313-11600	Aus
I	Hap3	Sample_IRIS_313-11607	Ind
I	Hap3	Sample_B234	Ind
I	Hap3	Sample_IRIS_313-11804	Ind
I	Hap3	Sample_IRIS_313-11801	Ind
I	Hap3	Sample_IRIS_313-11807	Ind
I	Hap3	Sample_IRIS_313-11806	Ind
I	Hap3	Sample_IRIS_313-8454	Ind
I	Hap3	Sample_IRIS_313-8914	Ind
I	Hap3	Sample_IRIS_313-11854	Ind
I	Hap3	Sample_IRIS_313-11856	Ind
I	Hap3	Sample_IRIS_313-11857	Ind
I	Hap3	Sample_IRIS_313-11858	Ind
I	Hap3	Sample_IRIS_313-11930	Ind
I	Hap3	Sample_IRIS_313-8595	Ind
I	Hap3	Sample_IRIS_313-11244	Ind
I	Hap3	Sample_IRIS_313-11245	Ind
I	Hap3	Sample_IRIS_313-10366	Ind
I	Hap3	Sample_CX381	Ind
I	Hap3	Sample_B113	Ind
I	Hap3	Sample_B115	Ind
I	Hap3	Sample_IRIS_313-7799	Ind
I	Hap3	Sample_IRIS_313-11597	Aus
I	Hap3	Sample_IRIS_313-11596	Ind
I	Hap3	Sample_B015	Ind
I	Hap3	Sample_B232	Ind
I	Hap3	Sample_IRIS_313-12186	Ind
I	Hap3	Sample_IRIS_313-10307	Ind
I	Hap3	Sample_IRIS_313-8930	Ind
I	Hap3	Sample_IRIS_313-8940	Ind
I	Hap3	Sample_IRIS_313-9968	Ind
I	Hap3	Sample_IRIS_313-10678	Ind
I	Hap3	Sample_IRIS_313-11247	Ind
I	Hap3	Sample_IRIS_313-10340	Ind
I	Hap3	Sample_B121	Ind
I	Hap3	Sample_B118	Ind
I	Hap3	Sample_IRIS_313-11579	Ind
I	Hap3	Sample_IRIS_313-11577	Tem-Jap
I	Hap3	Sample_B216	Ind
I	Hap3	Sample_B217	Ind
I	Hap3	Sample_IRIS_313-11220	Ind
I	Hap3	Sample_IRIS_313-12083	Ind
I	Hap3	Sample_IRIS_313-8244	Ind
I	Hap3	Sample_IRIS_313-10285	Ind
I	Hap3	Sample_IRIS_313-11433	Tro-Jap
I	Hap3	Sample_CX296	Ind
I	Hap3	Sample_CX3	Ind
I	Hap3	Sample_IRIS_313-9227	Ind
I	Hap3	Sample_CX15	Ind
I	Hap3	Sample_CX408	Ind
I	Hap3	Sample_IRIS_313-11668	Ind
I	Hap3	Sample_IRIS_313-11667	Ind
I	Hap3	Sample_IRIS_313-10560	Ind
I	Hap3	Sample_CX124	Ind
I	Hap3	Sample_CX121	Ind
I	Hap3	Sample_CX122	Ind
I	Hap3	Sample_CX117	Ind
I	Hap3	Sample_IRIS_313-12118	Ind
I	Hap3	Sample_IRIS_313-11446	Ind
I	Hap3	Sample_IRIS_313-11449	Aus
I	Hap3	Sample_IRIS_313-11182	Ind
I	Hap3	Sample_IRIS_313-8433	Ind
I	Hap3	Sample_CX150	Ind
I	Hap3	Sample_CX155	Ind
I	Hap3	Sample_IRIS_313-11113	Ind
I	Hap3	Sample_IRIS_313-8988	Ind
I	Hap3	Sample_B033	Ind
I	Hap3	Sample_B040	Ind
I	Hap3	Sample_IRIS_313-10716	Ind
I	Hap3	Sample_IRIS_313-8703	Ind
I	Hap3	Sample_IRIS_313-11941	Ind
I	Hap3	Sample_IRIS_313-10986	Ind
I	Hap3	Sample_IRIS_313-11729	Ind
I	Hap3	Sample_IRIS_313-11722	Ind
I	Hap3	Sample_IRIS_313-11727	Ind
I	Hap3	Sample_IRIS_313-11752	Ind
I	Hap3	Sample_CX378	Ind
I	Hap3	Sample_IRIS_313-9324	Ind
I	Hap3	Sample_IRIS_313-9566	Ind
I	Hap3	Sample_IRIS_313-9570	Ind
I	Hap3	Sample_CX394	Ind
I	Hap3	Sample_IRIS_313-11650	Tem-Jap
I	Hap3	Sample_CX125	Ind
I	Hap3	Sample_CX114	Ind
I	Hap3	Sample_IRIS_313-10167	Ind
I	Hap3	Sample_CX161	Ind
I	Hap3	Sample_CX162	Ind
I	Hap3	Sample_CX18	Ind
I	Hap3	Sample_CX17	Ind
I	Hap3	Sample_IRIS_313-11122	Ind
I	Hap3	Sample_IRIS_313-11979	Ind
I	Hap3	Sample_IRIS_313-11980	Ind
I	Hap3	Sample_IRIS_313-11738	Tro-Jap
I	Hap3	Sample_IRIS_313-11732	Ind
I	Hap3	Sample_IRIS_313-11733	Ind
I	Hap3	Sample_IRIS_313-11734	Ind
I	Hap3	Sample_IRIS_313-11234	Ind
I	Hap3	Sample_IRIS_313-9605	Ind
I	Hap3	Sample_IRIS_313-9604	Ind
I	Hap3	Sample_CX346	Ind
I	Hap3	Sample_CX341	Ind
I	Hap3	Sample_IRIS_313-11640	Ind
I	Hap3	Sample_IRIS_313-11639	Ind
I	Hap3	Sample_IRIS_313-11645	Ind
I	Hap3	Sample_CX424	Ind
I	Hap3	Sample_B267	Ind
I	Hap3	Sample_CX10	Ind
I	Hap3	Sample_IRIS_313-10171	Ind
I	Hap3	Sample_CX182	Ind
I	Hap3	Sample_CX19	Ind
I	Hap3	Sample_CX2	Ind
I	Hap3	Sample_CX20	Ind
I	Hap3	Sample_IRIS_313-10177	Ind
I	Hap3	Sample_IRIS_313-10290	Ind
I	Hap3	Sample_CX421	Ind
I	Hap3	Sample_IRIS_313-11965	Ind
I	Hap3	Sample_IRIS_313-11968	Ind
I	Hap3	Sample_IRIS_313-11695	Bas
I	Hap3	Sample_IRIS_313-9397	Ind
I	Hap3	Sample_IRIS_313-11229	Ind
I	Hap3	Sample_CX318	Tem-Jap
I	Hap3	Sample_CX70	Ind
I	Hap3	Sample_CX319	Ind
I	Hap3	Sample_IRIS_313-10858	Ind
I	Hap3	Sample_B264	Ind
I	Hap3	Sample_IRIS_313-11487	Tem-Jap
I	Hap3	Sample_CX226	Ind
I	Hap3	Sample_IRIS_313-9976	Ind
I	Hap3	Sample_IRIS_313-12033	Ind
I	Hap3	Sample_IRIS_313-10515	Ind
I	Hap3	Sample_IRIS_313-11621	Ind
I	Hap3	Sample_B006	Ind
I	Hap3	Sample_CX362	Ind
I	Hap3	Sample_CX364	Ind
I	Hap3	Sample_IRIS_313-10754	Ind
I	Hap3	Sample_CX43	Ind
I	Hap3	Sample_IRIS_313-12048	Ind
I	Hap3	Sample_IRIS_313-11325	Ind
I	Hap3	Sample_IRIS_313-11321	Ind
I	Hap3	Sample_IRIS_313-10114	Ind
I	Hap3	Sample_B085	Ind
I	Hap3	Sample_IRIS_313-12232	Ind
I	Hap3	Sample_IRIS_313-12234	Ind
I	Hap3	Sample_B074	Ind
I	Hap3	Sample_IRIS_313-11986	Ind
I	Hap3	Sample_IRIS_313-11772	Ind
I	Hap3	Sample_IRIS_313-11767	Ind
I	Hap3	Sample_IRIS_313-11762	Ind
I	Hap3	Sample_IRIS_313-11761	Ind
I	Hap3	Sample_IRIS_313-10748	Ind
I	Hap3	Sample_CX348	Ind
I	Hap3	Sample_IRIS_313-11134	Ind
I	Hap3	Sample_CX328	Ind
I	Hap3	Sample_CX52	Ind
I	Hap3	Sample_IRIS_313-10955	Ind
I	Hap3	Sample_IRIS_313-11513	Tro-Jap
I	Hap3	Sample_IRIS_313-11516	Ind
I	Hap3	Sample_IRIS_313-11517	Ind
I	Hap3	Sample_CX24	Ind
I	Hap3	Sample_CX425	Ind
I	Hap3	Sample_CX423	Ind
I	Hap3	Sample_IRIS_313-7650	Ind
I	Hap3	Sample_IRIS_313-11782	Ind
I	Hap3	Sample_IRIS_313-11784	Ind
I	Hap3	Sample_IRIS_313-10190	Tro-Jap
I	Hap3	Sample_IRIS_313-10010	Ind
I	Hap3	Sample_IRIS_313-10000	Ind
I	Hap3	Sample_CX97	Ind
I	Hap3	Sample_CX96	Ind
I	Hap3	Sample_CX267	Ind
I	Hap3	Sample_B060	Ind
I	Hap3	Sample_B058	Ind
I	Hap3	Sample_CX281	Ind
I	Hap3	Sample_IRIS_313-11039	Ind
I	Hap3	Sample_IRIS_313-10392	Ind
I	Hap3	Sample_IRIS_313-10371	Ind
I	Hap3	Sample_IRIS_313-12007	Ind
I	Hap3	Sample_IRIS_313-12013	Ind
I	Hap3	Sample_IRIS_313-7651	Ind
I	Hap3	Sample_IRIS_313-7665	Ind
I	Hap3	Sample_IRIS_313-11355	Ind
I	Hap3	Sample_IRIS_313-11558	Ind
I	Hap3	Sample_IRIS_313-10975	Ind
I	Hap3	Sample_IRIS_313-11794	Tro-Jap
I	Hap3	Sample_IRIS_313-10030	Ind
I	Hap3	Sample_IRIS_313-10016	Bas
I	Hap3	Sample_IRIS_313-11308	Ind
I	Hap3	Sample_IRIS_313-11310	Ind
I	Hap3	Sample_B180	Ind
I	Hap3	Sample_B104	Ind
I	Hap3	Sample_CX304	Ind
I	Hap3	Sample_IRIS_313-10397	Ind
I	Hap3	Sample_IRIS_313-7719	Tem-Jap
I	Hap3	Sample_IRIS_313-7690	Ind
I	Hap3	Sample_IRIS_313-11346	Ind
I	Hap3	Sample_IRIS_313-11563	Bas
I	Hap3	Sample_CX119	Ind
I	Hap3	Sample_IRIS_313-9044	Ind
I	Hap3	Sample_IRIS_313-11204	Ind
I	Hap3	Sample_IRIS_313-8212	Ind
I	Hap3	Sample_CX80	Ind
I	Hap3	Sample_IRIS_313-11285	Ind
I	Hap3	Sample_CX426	Ind
I	Hap3	Sample_CX422	Ind
I	Hap3	Sample_B157	Ind
I	Hap3	Sample_IRIS_313-11914	Ind
I	Hap3	Sample_IRIS_313-8068	Tem-Jap
I	Hap3	Sample_IRIS_313-7766	Ind
I	Hap3	Sample_IRIS_313-7758	Ind
I	Hap3	Sample_IRIS_313-7770	Ind
I	Hap3	Sample_IRIS_313-7773	Ind
I	Hap3	Sample_IRIS_313-11372	Ind
I	Hap3	Sample_IRIS_313-9067	Ind
I	Hap3	Sample_IRIS_313-11357	Ind
I	Hap3	Sample_IRIS_313-7688	Tem-Jap
I	Hap3	Sample_IRIS_313-7689	Ind
I	Hap3	Sample_IRIS_313-11811	Ind
I	Hap3	Sample_CX340	Ind
I	Hap3	Sample_IRIS_313-11432	Tro-Jap
I	Hap3	Sample_IRIS_313-11666	Ind
I	Hap3	Sample_IRIS_313-11243	Aus
I	Hap3	Sample_CX363	Ind
I	Hap3	Sample_B125	Ind
I	Hap3	Sample_IRIS_313-10719	Ind
I	Hap3	Sample_IRIS_313-11237	Ind
I	Hap3	Sample_IRIS_313-10518	Ind
I	Hap3	Sample_CX53	Ind
I	Hap3	Sample_CX68	Ind
I	Hap3	Sample_B150	Ind
I	Hap3	Sample_IRIS_313-9433	Ind
I	Hap3	Sample_CX393	Ind
I	Hap3	Sample_B114	Ind
I	Hap3	Sample_CX153	Ind
I	Hap3	Sample_B051	Ind
I	Hap3	Sample_B139	Ind
I	Hap3	Sample_CX118	Ind
I	Hap3	Sample_IRIS_313-9924	Ind
I	Hap3	Sample_IRIS_313-11573	Tem-Jap
I	Hap3	Sample_IRIS_313-10247	Ind
I	Hap3	Sample_CX22	Ind
I	Hap3	Sample_IRIS_313-9253	Ind
I	Hap3	Sample_CX60	Ind
I	Hap3	Sample_B059	Ind
I	Hap3	Sample_IRIS_313-11886	Ind
I	Hap3	Sample_IRIS_313-10026	Ind
I	Hap3	Sample_IRIS_313-11855	Ind
I	Hap3	Sample_B083	Ind
I	Hap3	Sample_IRIS_313-11947	Ind
I	Hap3	Sample_CX218	Ind
I	Hap3	Sample_IRIS_313-12288	Ind
I	Hap3	Sample_CX126	Ind
I	Hap3	Sample_IRIS_313-8925	Ind
I	Hap3	Sample_IRIS_313-7793	Ind
II	Hap1	Sample_IRIS_313-11987	Ind
II	Hap1	Sample_IRIS_313-10561	Ind
II	Hap1	Sample_IRIS_313-9424	Ind
II	Hap1	Sample_IRIS_313-10932	Ind
II	Hap1	Sample_B129	Ind
II	Hap1	Sample_B119	Ind
II	Hap1	Sample_B010	Ind
II	Hap1	Sample_IRIS_313-11337	Tro-Jap
II	Hap1	Sample_IRIS_313-10924	Ind
II	Hap1	Sample_IRIS_313-10314	Tro-Jap
II	Hap1	Sample_IRIS_313-10257	Ind
II	Hap1	Sample_IRIS_313-11764	Bas
II	Hap1	Sample_IRIS_313-10402	Ind
II	Hap1	Sample_IRIS_313-9637	Ind
II	Hap1	Sample_IRIS_313-8405	Ind
II	Hap1	Sample_IRIS_313-11271	Ind
II	Hap1	Sample_IRIS_313-11228	Ind
II	Hap1	Sample_IRIS_313-11354	Ind
II	Hap1	Sample_IRIS_313-10891	Aus
II	Hap1	Sample_IRIS_313-11402	Ind
II	Hap1	Sample_IRIS_313-7664	Tro-Jap
II	Hap1	Sample_B012	Ind
II	Hap1	Sample_B130	Ind
II	Hap1	Sample_IRIS_313-9184	Ind
II	Hap1	Sample_IRIS_313-11515	Ind
II	Hap1	Sample_IRIS_313-11813	Ind
II	Hap1	Sample_IRIS_313-10279	Ind
II	Hap1	Sample_IRIS_313-10811	Ind
II	Hap1	Sample_IRIS_313-7824	Ind
II	Hap1	Sample_IRIS_313-9851	Tro-Jap
II	Hap1	Sample_IRIS_313-10699	Ind
II	Hap1	Sample_CX90	Ind
II	Hap1	Sample_IRIS_313-9297	Tro-Jap
II	Hap1	Sample_IRIS_313-10961	Ind
II	Hap1	Sample_IRIS_313-11287	Ind
II	Hap1	Sample_IRIS_313-11288	Ind
II	Hap1	Sample_IRIS_313-11010	Ind
II	Hap1	Sample_IRIS_313-10702	Ind
II	Hap1	Sample_IRIS_313-11902	Ind
II	Hap1	Sample_CX145	Ind
II	Hap1	Sample_IRIS_313-10476	Ind
II	Hap1	Sample_IRIS_313-10448	Ind
II	Hap1	Sample_IRIS_313-11954	Ind
II	Hap1	Sample_IRIS_313-11140	Ind
II	Hap1	Sample_IRIS_313-11953	Ind
II	Hap1	Sample_IRIS_313-7816	Ind
II	Hap1	Sample_IRIS_313-7809	Ind
II	Hap1	Sample_IRIS_313-8659	Ind
II	Hap1	Sample_IRIS_313-11361	Ind
II	Hap1	Sample_IRIS_313-11359	Ind
II	Hap1	Sample_IRIS_313-10757	Ind
II	Hap1	Sample_IRIS_313-11365	Ind
II	Hap1	Sample_IRIS_313-10753	Ind
II	Hap1	Sample_IRIS_313-12187	Ind
II	Hap1	Sample_IRIS_313-11369	Ind
II	Hap1	Sample_IRIS_313-12190	Ind
II	Hap1	Sample_IRIS_313-12188	Ind
II	Hap1	Sample_IRIS_313-12193	Ind
II	Hap1	Sample_IRIS_313-11602	Aus
II	Hap1	Sample_IRIS_313-10772	Ind
II	Hap1	Sample_IRIS_313-9117	Ind
II	Hap1	Sample_IRIS_313-9112	Ind
II	Hap1	Sample_IRIS_313-9098	Ind
II	Hap1	Sample_IRIS_313-9102	Ind
II	Hap1	Sample_B091	Ind
II	Hap1	Sample_B094	Ind
II	Hap1	Sample_IRIS_313-15900	Ind
II	Hap1	Sample_IRIS_313-10109	Ind
II	Hap1	Sample_IRIS_313-9882	Ind
II	Hap1	Sample_IRIS_313-9867	Ind
II	Hap1	Sample_IRIS_313-8717	Ind
II	Hap1	Sample_IRIS_313-9610	Aus
II	Hap1	Sample_IRIS_313-7876	Tro-Jap
II	Hap1	Sample_B079	Ind
II	Hap1	Sample_IRIS_313-11387	Ind
II	Hap1	Sample_IRIS_313-11388	Ind
II	Hap1	Sample_IRIS_313-11381	Ind
II	Hap1	Sample_IRIS_313-9791	Ind
II	Hap1	Sample_IRIS_313-9795	Ind
II	Hap1	Sample_CX144	Ind
II	Hap1	Sample_IRIS_313-11266	Ind
II	Hap1	Sample_IRIS_313-11262	Ind
II	Hap1	Sample_IRIS_313-10710	Tro-Jap
II	Hap1	Sample_B135	Ind
II	Hap1	Sample_B133	Ind
II	Hap1	Sample_B131	Ind
II	Hap1	Sample_IRIS_313-10640	Ind
II	Hap1	Sample_IRIS_313-10628	Ind
II	Hap1	Sample_IRIS_313-10648	Ind
II	Hap1	Sample_IRIS_313-11618	Aus
II	Hap1	Sample_IRIS_313-11616	Aus
II	Hap1	Sample_IRIS_313-11615	Aus
II	Hap1	Sample_IRIS_313-11624	Ind
II	Hap1	Sample_IRIS_313-10909	Ind
II	Hap1	Sample_B253	Ind
II	Hap1	Sample_B249	Ind
II	Hap1	Sample_IRIS_313-10050	Ind
II	Hap1	Sample_B254	Ind
II	Hap1	Sample_IRIS_313-7826	Ind
II	Hap1	Sample_IRIS_313-11398	Ind
II	Hap1	Sample_IRIS_313-11394	Ind
II	Hap1	Sample_IRIS_313-12225	Ind
II	Hap1	Sample_IRIS_313-12224	Ind
II	Hap1	Sample_IRIS_313-12220	Ind
II	Hap1	Sample_IRIS_313-11799	Ind
II	Hap1	Sample_IRIS_313-10807	Ind
II	Hap1	Sample_IRIS_313-8292	Tro-Jap
II	Hap1	Sample_IRIS_313-8293	Ind
II	Hap1	Sample_IRIS_313-8312	Ind
II	Hap1	Sample_IRIS_313-8305	Ind
II	Hap1	Sample_IRIS_313-9131	Ind
II	Hap1	Sample_IRIS_313-12354	Ind
II	Hap1	Sample_IRIS_313-11869	Tem-Jap
II	Hap1	Sample_IRIS_313-11867	Ind
II	Hap1	Sample_IRIS_313-9935	Ind
II	Hap1	Sample_IRIS_313-11642	Ind
II	Hap1	Sample_IRIS_313-10692	Ind
II	Hap1	Sample_IRIS_313-8585	Ind
II	Hap1	Sample_IRIS_313-11910	Ind
II	Hap1	Sample_IRIS_313-11275	Ind
II	Hap1	Sample_IRIS_313-11273	Ind
II	Hap1	Sample_IRIS_313-11267	Ind
II	Hap1	Sample_IRIS_313-10921	Ind
II	Hap1	Sample_IRIS_313-11609	Tem-Jap
II	Hap1	Sample_IRIS_313-11810	Tro-Jap
II	Hap1	Sample_IRIS_313-7911	Tro-Jap
II	Hap1	Sample_IRIS_313-11802	Tem-Jap
II	Hap1	Sample_IRIS_313-11805	Ind
II	Hap1	Sample_IRIS_313-12131	Ind
II	Hap1	Sample_IRIS_313-12130	Ind
II	Hap1	Sample_IRIS_313-11382	Ind
II	Hap1	Sample_IRIS_313-12138	Ind
II	Hap1	Sample_IRIS_313-12135	Ind
II	Hap1	Sample_IRIS_313-12143	Ind
II	Hap1	Sample_IRIS_313-12142	Ind
II	Hap1	Sample_IRIS_313-11390	Ind
II	Hap1	Sample_IRIS_313-8591	Ind
II	Hap1	Sample_IRIS_313-10664	Ind
II	Hap1	Sample_IRIS_313-8466	Ind
II	Hap1	Sample_IRIS_313-10614	Ind
II	Hap1	Sample_IRIS_313-10610	Ind
II	Hap1	Sample_IRIS_313-8453	Ind
II	Hap1	Sample_IRIS_313-8924	Ind
II	Hap1	Sample_IRIS_313-8922	Ind
II	Hap1	Sample_IRIS_313-8920	Ind
II	Hap1	Sample_IRIS_313-8909	Ind
II	Hap1	Sample_IRIS_313-11860	Ind
II	Hap1	Sample_IRIS_313-10580	Tro-Jap
II	Hap1	Sample_IRIS_313-11852	Ind
II	Hap1	Sample_IRIS_313-11853	Ind
II	Hap1	Sample_IRIS_313-11859	Ind
II	Hap1	Sample_IRIS_313-11905	Ind
II	Hap1	Sample_IRIS_313-11899	Ind
II	Hap1	Sample_IRIS_313-8586	Ind
II	Hap1	Sample_IRIS_313-11939	Ind
II	Hap1	Sample_IRIS_313-11901	Ind
II	Hap1	Sample_IRIS_313-9966	Ind
II	Hap1	Sample_IRIS_313-11929	Tro-Jap
II	Hap1	Sample_IRIS_313-11935	Ind
II	Hap1	Sample_IRIS_313-11080	Ind
II	Hap1	Sample_IRIS_313-8606	Ind
II	Hap1	Sample_IRIS_313-10452	Ind
II	Hap1	Sample_IRIS_313-11085	Ind
II	Hap1	Sample_IRIS_313-8608	Ind
II	Hap1	Sample_IRIS_313-9730	Ind
II	Hap1	Sample_IRIS_313-10158	Ind
II	Hap1	Sample_IRIS_313-11239	Ind
II	Hap1	Sample_IRIS_313-11241	Ind
II	Hap1	Sample_IRIS_313-10357	Ind
II	Hap1	Sample_IRIS_313-10361	Ind
II	Hap1	Sample_B108	Tem-Jap
II	Hap1	Sample_B116	Ind
II	Hap1	Sample_IRIS_313-8643	Ind
II	Hap1	Sample_IRIS_313-8768	Tro-Jap
II	Hap1	Sample_IRIS_313-11351	Ind
II	Hap1	Sample_IRIS_313-11591	Ind
II	Hap1	Sample_IRIS_313-11599	Ind
II	Hap1	Sample_B229	Ind
II	Hap1	Sample_B224	Ind
II	Hap1	Sample_IRIS_313-11236	Ind
II	Hap1	Sample_B233	Ind
II	Hap1	Sample_IRIS_313-12268	Ind
II	Hap1	Sample_IRIS_313-12151	Ind
II	Hap1	Sample_IRIS_313-12161	Ind
II	Hap1	Sample_IRIS_313-11209	Ind
II	Hap1	Sample_IRIS_313-11206	Ind
II	Hap1	Sample_IRIS_313-11071	Ind
II	Hap1	Sample_IRIS_313-8530	Ind
II	Hap1	Sample_IRIS_313-10671	Ind
II	Hap1	Sample_IRIS_313-10666	Ind
II	Hap1	Sample_IRIS_313-11074	Ind
II	Hap1	Sample_IRIS_313-8493	Ind
II	Hap1	Sample_IRIS_313-8948	Ind
II	Hap1	Sample_IRIS_313-8956	Ind
II	Hap1	Sample_IRIS_313-8932	Ind
II	Hap1	Sample_IRIS_313-8957	Ind
II	Hap1	Sample_IRIS_313-11898	Ind
II	Hap1	Sample_IRIS_313-11894	Ind
II	Hap1	Sample_IRIS_313-11896	Ind
II	Hap1	Sample_IRIS_313-11895	Ind
II	Hap1	Sample_IRIS_313-9969	Tem-Jap
II	Hap1	Sample_IRIS_313-9970	Ind
II	Hap1	Sample_IRIS_313-11919	Ind
II	Hap1	Sample_IRIS_313-11920	Ind
II	Hap1	Sample_IRIS_313-10102	Ind
II	Hap1	Sample_CX399	Ind
II	Hap1	Sample_IRIS_313-11072	Ind
II	Hap1	Sample_IRIS_313-10675	Ind
II	Hap1	Sample_IRIS_313-9273	Ind
II	Hap1	Sample_IRIS_313-9271	Ind
II	Hap1	Sample_IRIS_313-9286	Ind
II	Hap1	Sample_IRIS_313-8571	Ind
II	Hap1	Sample_IRIS_313-9634	Ind
II	Hap1	Sample_IRIS_313-11254	Ind
II	Hap1	Sample_IRIS_313-11250	Ind
II	Hap1	Sample_IRIS_313-11256	Ind
II	Hap1	Sample_IRIS_313-10337	Ind
II	Hap1	Sample_IRIS_313-10332	Ind
II	Hap1	Sample_IRIS_313-10327	Tem-Jap
II	Hap1	Sample_IRIS_313-10318	Ind
II	Hap1	Sample_B123	Ind
II	Hap1	Sample_IRIS_313-11580	Tem-Jap
II	Hap1	Sample_IRIS_313-11224	Ind
II	Hap1	Sample_IRIS_313-11221	Ind
II	Hap1	Sample_IRIS_313-11225	Ind
II	Hap1	Sample_IRIS_313-11226	Ind
II	Hap1	Sample_IRIS_313-11406	Ind
II	Hap1	Sample_IRIS_313-12082	Ind
II	Hap1	Sample_IRIS_313-11205	Ind
II	Hap1	Sample_IRIS_313-12093	Ind
II	Hap1	Sample_IRIS_313-12080	Ind
II	Hap1	Sample_IRIS_313-12079	Ind
II	Hap1	Sample_IRIS_313-11196	Ind
II	Hap1	Sample_IRIS_313-11199	Ind
II	Hap1	Sample_IRIS_313-10654	Ind
II	Hap1	Sample_IRIS_313-10271	Ind
II	Hap1	Sample_IRIS_313-10650	Ind
II	Hap1	Sample_IRIS_313-8986	Ind
II	Hap1	Sample_IRIS_313-8967	Ind
II	Hap1	Sample_IRIS_313-8978	Ind
II	Hap1	Sample_IRIS_313-8982	Ind
II	Hap1	Sample_IRIS_313-11877	Ind
II	Hap1	Sample_IRIS_313-11878	Ind
II	Hap1	Sample_IRIS_313-11876	Ind
II	Hap1	Sample_IRIS_313-11884	Ind
II	Hap1	Sample_IRIS_313-11885	Ind
II	Hap1	Sample_IRIS_313-11959	Ind
II	Hap1	Sample_IRIS_313-11958	Ind
II	Hap1	Sample_IRIS_313-11957	Ind
II	Hap1	Sample_IRIS_313-11952	Ind
II	Hap1	Sample_IRIS_313-10812	Ind
II	Hap1	Sample_IRIS_313-11434	Tro-Jap
II	Hap1	Sample_IRIS_313-8342	Aus
II	Hap1	Sample_IRIS_313-8341	Ind
II	Hap1	Sample_IRIS_313-10687	Ind
II	Hap1	Sample_IRIS_313-8332	Ind
II	Hap1	Sample_IRIS_313-12097	Ind
II	Hap1	Sample_IRIS_313-10688	Ind
II	Hap1	Sample_B052	Ind
II	Hap1	Sample_IRIS_313-11194	Ind
II	Hap1	Sample_IRIS_313-10651	Ind
II	Hap1	Sample_IRIS_313-11192	Ind
II	Hap1	Sample_IRIS_313-9256	Ind
II	Hap1	Sample_IRIS_313-9685	Ind
II	Hap1	Sample_IRIS_313-9669	Ind
II	Hap1	Sample_IRIS_313-9694	Ind
II	Hap1	Sample_IRIS_313-11004	Tro-Jap
II	Hap1	Sample_IRIS_313-11000	Ind
II	Hap1	Sample_IRIS_313-10999	Tro-Jap
II	Hap1	Sample_IRIS_313-11001	Tro-Jap
II	Hap1	Sample_IRIS_313-10697	Ind
II	Hap1	Sample_CX403	Ind
II	Hap1	Sample_CX152	Ind
II	Hap1	Sample_IRIS_313-11671	Tem-Jap
II	Hap1	Sample_IRIS_313-11665	Ind
II	Hap1	Sample_IRIS_313-11664	Tem-Jap
II	Hap1	Sample_IRIS_313-10557	Ind
II	Hap1	Sample_IRIS_313-10556	Ind
II	Hap1	Sample_IRIS_313-10554	Ind
II	Hap1	Sample_IRIS_313-10550	Ind
II	Hap1	Sample_IRIS_313-10237	Ind
II	Hap1	Sample_IRIS_313-11436	Ind
II	Hap1	Sample_IRIS_313-11435	Ind
II	Hap1	Sample_IRIS_313-11443	Ind
II	Hap1	Sample_IRIS_313-12101	Ind
II	Hap1	Sample_IRIS_313-12121	Ind
II	Hap1	Sample_IRIS_313-12127	Ind
II	Hap1	Sample_IRIS_313-12109	Ind
II	Hap1	Sample_IRIS_313-11448	Ind
II	Hap1	Sample_IRIS_313-11447	Ind
II	Hap1	Sample_IRIS_313-11453	Aus
II	Hap1	Sample_IRIS_313-11452	Ind
II	Hap1	Sample_IRIS_313-8439	Tro-Jap
II	Hap1	Sample_IRIS_313-11118	Ind
II	Hap1	Sample_IRIS_313-10239	Ind
II	Hap1	Sample_IRIS_313-8450	Ind
II	Hap1	Sample_IRIS_313-9017	Ind
II	Hap1	Sample_IRIS_313-9019	Ind
II	Hap1	Sample_B032	Ind
II	Hap1	Sample_IRIS_313-9533	Ind
II	Hap1	Sample_IRIS_313-8994	Ind
II	Hap1	Sample_IRIS_313-10717	Ind
II	Hap1	Sample_IRIS_313-10715	Ind
II	Hap1	Sample_IRIS_313-11828	Tem-Jap
II	Hap1	Sample_IRIS_313-11824	Bas
II	Hap1	Sample_IRIS_313-11823	Ind
II	Hap1	Sample_IRIS_313-11822	Ind
II	Hap1	Sample_IRIS_313-11821	Ind
II	Hap1	Sample_IRIS_313-8713	Ind
II	Hap1	Sample_IRIS_313-9547	Ind
II	Hap1	Sample_IRIS_313-8702	Ind
II	Hap1	Sample_IRIS_313-10777	Ind
II	Hap1	Sample_IRIS_313-10980	Ind
II	Hap1	Sample_IRIS_313-11943	Ind
II	Hap1	Sample_IRIS_313-11944	Ind
II	Hap1	Sample_IRIS_313-11945	Ind
II	Hap1	Sample_IRIS_313-11946	Tro-Jap
II	Hap1	Sample_IRIS_313-11949	Ind
II	Hap1	Sample_IRIS_313-11950	Ind
II	Hap1	Sample_IRIS_313-11728	Ind
II	Hap1	Sample_IRIS_313-10984	Ind
II	Hap1	Sample_IRIS_313-11723	Ind
II	Hap1	Sample_IRIS_313-11721	Ind
II	Hap1	Sample_IRIS_313-11720	Ind
II	Hap1	Sample_IRIS_313-11726	Ind
II	Hap1	Sample_IRIS_313-11754	Tro-Jap
II	Hap1	Sample_B026	Ind
II	Hap1	Sample_IRIS_313-11751	Ind
II	Hap1	Sample_IRIS_313-9348	Ind
II	Hap1	Sample_IRIS_313-9320	Ind
II	Hap1	Sample_IRIS_313-9329	Ind
II	Hap1	Sample_IRIS_313-9357	Ind
II	Hap1	Sample_IRIS_313-9351	Aus
II	Hap1	Sample_IRIS_313-9590	Ind
II	Hap1	Sample_IRIS_313-9568	Tro-Jap
II	Hap1	Sample_IRIS_313-9572	Ind
II	Hap1	Sample_IRIS_313-9574	Ind
II	Hap1	Sample_CX388	Ind
II	Hap1	Sample_CX387	Ind
II	Hap1	Sample_CX392	Ind
II	Hap1	Sample_IRIS_313-11940	Ind
II	Hap1	Sample_CX128	Ind
II	Hap1	Sample_IRIS_313-11656	Ind
II	Hap1	Sample_IRIS_313-11657	Tro-Jap
II	Hap1	Sample_IRIS_313-10566	Ind
II	Hap1	Sample_CX131	Ind
II	Hap1	Sample_CX115	Ind
II	Hap1	Sample_CX107	Ind
II	Hap1	Sample_IRIS_313-10997	Ind
II	Hap1	Sample_IRIS_313-11137	Ind
II	Hap1	Sample_IRIS_313-10992	Tro-Jap
II	Hap1	Sample_IRIS_313-10989	Ind
II	Hap1	Sample_IRIS_313-10995	Ind
II	Hap1	Sample_IRIS_313-10996	Ind
II	Hap1	Sample_IRIS_313-12058	Ind
II	Hap1	Sample_IRIS_313-12057	Ind
II	Hap1	Sample_IRIS_313-11456	Aus
II	Hap1	Sample_IRIS_313-11460	Ind
II	Hap1	Sample_IRIS_313-11461	Aus
II	Hap1	Sample_IRIS_313-11462	Ind
II	Hap1	Sample_IRIS_313-11463	Tro-Jap
II	Hap1	Sample_IRIS_313-11464	Tro-Jap
II	Hap1	Sample_IRIS_313-11465	Tro-Jap
II	Hap1	Sample_IRIS_313-11467	Tem-Jap
II	Hap1	Sample_IRIS_313-11471	Ind
II	Hap1	Sample_IRIS_313-11179	Ind
II	Hap1	Sample_IRIS_313-10609	Ind
II	Hap1	Sample_CX157	Ind
II	Hap1	Sample_CX156	Ind
II	Hap1	Sample_CX158	Ind
II	Hap1	Sample_IRIS_313-11129	Ind
II	Hap1	Sample_IRIS_313-11126	Ind
II	Hap1	Sample_IRIS_313-10682	Ind
II	Hap1	Sample_IRIS_313-12279	Tro-Jap
II	Hap1	Sample_B024	Ind
II	Hap1	Sample_IRIS_313-12273	Ind
II	Hap1	Sample_IRIS_313-12283	Ind
II	Hap1	Sample_IRIS_313-12280	Ind
II	Hap1	Sample_IRIS_313-8568	Ind
II	Hap1	Sample_IRIS_313-10698	Ind
II	Hap1	Sample_IRIS_313-11724	Tem-Jap
II	Hap1	Sample_IRIS_313-8557	Ind
II	Hap1	Sample_IRIS_313-11815	Ind
II	Hap1	Sample_IRIS_313-11816	Ind
II	Hap1	Sample_IRIS_313-11817	Ind
II	Hap1	Sample_IRIS_313-11812	Ind
II	Hap1	Sample_IRIS_313-11814	Ind
II	Hap1	Sample_IRIS_313-11819	Ind
II	Hap1	Sample_IRIS_313-11820	Ind
II	Hap1	Sample_IRIS_313-9557	Ind
II	Hap1	Sample_IRIS_313-11978	Ind
II	Hap1	Sample_IRIS_313-11974	Ind
II	Hap1	Sample_IRIS_313-11730	Ind
II	Hap1	Sample_IRIS_313-11731	Ind
II	Hap1	Sample_IRIS_313-11735	Tro-Jap
II	Hap1	Sample_IRIS_313-10731	Ind
II	Hap1	Sample_B231	Ind
II	Hap1	Sample_IRIS_313-11231	Ind
II	Hap1	Sample_IRIS_313-11429	Ind
II	Hap1	Sample_IRIS_313-10836	Ind
II	Hap1	Sample_IRIS_313-11431	Ind
II	Hap1	Sample_IRIS_313-9314	Ind
II	Hap1	Sample_IRIS_313-9317	Ind
II	Hap1	Sample_IRIS_313-9294	Ind
II	Hap1	Sample_IRIS_313-9287	Ind
II	Hap1	Sample_IRIS_313-7959	Tro-Jap
II	Hap1	Sample_B073	Ind
II	Hap1	Sample_IRIS_313-11344	Ind
II	Hap1	Sample_B067	Ind
II	Hap1	Sample_IRIS_313-12249	Ind
II	Hap1	Sample_IRIS_313-11418	Ind
II	Hap1	Sample_IRIS_313-12146	Ind
II	Hap1	Sample_IRIS_313-9606	Ind
II	Hap1	Sample_IRIS_313-9602	Ind
II	Hap1	Sample_IRIS_313-12147	Ind
II	Hap1	Sample_IRIS_313-12180	Ind
II	Hap1	Sample_IRIS_313-11644	Ind
II	Hap1	Sample_IRIS_313-11648	Ind
II	Hap1	Sample_IRIS_313-11647	Ind
II	Hap1	Sample_B268	Ind
II	Hap1	Sample_CX100	Ind
II	Hap1	Sample_CX101	Ind
II	Hap1	Sample_CX102	Ind
II	Hap1	Sample_CX106	Tro-Jap
II	Hap1	Sample_IRIS_313-12260	Ind
II	Hap1	Sample_CX64	Ind
II	Hap1	Sample_IRIS_313-10944	Ind
II	Hap1	Sample_IRIS_313-10943	Ind
II	Hap1	Sample_IRIS_313-10942	Ind
II	Hap1	Sample_IRIS_313-10941	Ind
II	Hap1	Sample_IRIS_313-10938	Ind
II	Hap1	Sample_IRIS_313-12066	Ind
II	Hap1	Sample_IRIS_313-12068	Tro-Jap
II	Hap1	Sample_IRIS_313-11478	Tem-Jap
II	Hap1	Sample_IRIS_313-10721	Ind
II	Hap1	Sample_IRIS_313-11472	Tro-Jap
II	Hap1	Sample_IRIS_313-11160	Ind
II	Hap1	Sample_CX206	Ind
II	Hap1	Sample_CX207	Ind
II	Hap1	Sample_IRIS_313-8536	Ind
II	Hap1	Sample_IRIS_313-10814	Ind
II	Hap1	Sample_IRIS_313-10813	Ind
II	Hap1	Sample_IRIS_313-12261	Ind
II	Hap1	Sample_IRIS_313-11850	Ind
II	Hap1	Sample_IRIS_313-11078	Ind
II	Hap1	Sample_B011	Ind
II	Hap1	Sample_IRIS_313-11841	Ind
II	Hap1	Sample_IRIS_313-11844	Tro-Jap
II	Hap1	Sample_IRIS_313-11843	Ind
II	Hap1	Sample_IRIS_313-11076	Ind
II	Hap1	Sample_IRIS_313-10485	Tro-Jap
II	Hap1	Sample_IRIS_313-10477	Ind
II	Hap1	Sample_IRIS_313-10480	Ind
II	Hap1	Sample_IRIS_313-10502	Ind
II	Hap1	Sample_IRIS_313-10503	Ind
II	Hap1	Sample_IRIS_313-11966	Ind
II	Hap1	Sample_IRIS_313-11967	Ind
II	Hap1	Sample_IRIS_313-11961	Ind
II	Hap1	Sample_IRIS_313-11964	Ind
II	Hap1	Sample_IRIS_313-11706	Tem-Jap
II	Hap1	Sample_IRIS_313-11700	Ind
II	Hap1	Sample_IRIS_313-11705	Ind
II	Hap1	Sample_IRIS_313-11704	Ind
II	Hap1	Sample_IRIS_313-11694	Ind
II	Hap1	Sample_IRIS_313-11693	Ind
II	Hap1	Sample_IRIS_313-10226	Ind
II	Hap1	Sample_IRIS_313-10728	Ind
II	Hap1	Sample_IRIS_313-11635	Aus
II	Hap1	Sample_IRIS_313-9302	Ind
II	Hap1	Sample_IRIS_313-10798	Tro-Jap
II	Hap1	Sample_IRIS_313-12263	Ind
II	Hap1	Sample_IRIS_313-10797	Ind
II	Hap1	Sample_IRIS_313-9409	Ind
II	Hap1	Sample_IRIS_313-9403	Ind
II	Hap1	Sample_IRIS_313-9402	Ind
II	Hap1	Sample_IRIS_313-12269	Ind
II	Hap1	Sample_CX313	Ind
II	Hap1	Sample_IRIS_313-9160	Tem-Jap
II	Hap1	Sample_IRIS_313-12272	Tro-Jap
II	Hap1	Sample_IRIS_313-10857	Ind
II	Hap1	Sample_IRIS_313-10859	Ind
II	Hap1	Sample_IRIS_313-10863	Ind
II	Hap1	Sample_CX71	Ind
II	Hap1	Sample_CX73	Ind
II	Hap1	Sample_IRIS_313-10937	Ind
II	Hap1	Sample_IRIS_313-10928	Ind
II	Hap1	Sample_IRIS_313-10929	Ind
II	Hap1	Sample_IRIS_313-11493	Tro-Jap
II	Hap1	Sample_IRIS_313-12038	Ind
II	Hap1	Sample_IRIS_313-12040	Ind
II	Hap1	Sample_IRIS_313-11485	Ind
II	Hap1	Sample_IRIS_313-11491	Aus
II	Hap1	Sample_IRIS_313-11490	Ind
II	Hap1	Sample_IRIS_313-11151	Ind
II	Hap1	Sample_IRIS_313-11927	Ind
II	Hap1	Sample_CX225	Ind
II	Hap1	Sample_CX219	Ind
II	Hap1	Sample_IRIS_313-10147	Ind
II	Hap1	Sample_IRIS_313-10134	Ind
II	Hap1	Sample_IRIS_313-10154	Ind
II	Hap1	Sample_IRIS_313-11089	Ind
II	Hap1	Sample_IRIS_313-12251	Ind
II	Hap1	Sample_IRIS_313-11840	Ind
II	Hap1	Sample_IRIS_313-11837	Ind
II	Hap1	Sample_IRIS_313-11081	Ind
II	Hap1	Sample_IRIS_313-11083	Ind
II	Hap1	Sample_IRIS_313-11833	Tro-Jap
II	Hap1	Sample_IRIS_313-12259	Ind
II	Hap1	Sample_IRIS_313-9989	Ind
II	Hap1	Sample_IRIS_313-12041	Ind
II	Hap1	Sample_IRIS_313-10509	Ind
II	Hap1	Sample_IRIS_313-10511	Ind
II	Hap1	Sample_IRIS_313-10510	Ind
II	Hap1	Sample_IRIS_313-10514	Ind
II	Hap1	Sample_IRIS_313-12000	Ind
II	Hap1	Sample_IRIS_313-11995	Tro-Jap
II	Hap1	Sample_IRIS_313-11994	Tro-Jap
II	Hap1	Sample_IRIS_313-11996	Ind
II	Hap1	Sample_IRIS_313-11998	Ind
II	Hap1	Sample_IRIS_313-8833	Ind
II	Hap1	Sample_IRIS_313-11710	Ind
II	Hap1	Sample_IRIS_313-11711	Aus
II	Hap1	Sample_IRIS_313-11708	Ind
II	Hap1	Sample_IRIS_313-11709	Ind
II	Hap1	Sample_IRIS_313-11716	Ind
II	Hap1	Sample_IRIS_313-11717	Ind
II	Hap1	Sample_IRIS_313-11719	Ind
II	Hap1	Sample_IRIS_313-10915	Ind
II	Hap1	Sample_IRIS_313-10913	Ind
II	Hap1	Sample_IRIS_313-9953	Ind
II	Hap1	Sample_IRIS_313-10517	Ind
II	Hap1	Sample_IRIS_313-10756	Ind
II	Hap1	Sample_IRIS_313-10755	Ind
II	Hap1	Sample_IRIS_313-10234	Ind
II	Hap1	Sample_IRIS_313-9372	Ind
II	Hap1	Sample_IRIS_313-9384	Ind
II	Hap1	Sample_IRIS_313-10806	Ind
II	Hap1	Sample_B007	Ind
II	Hap1	Sample_IRIS_313-9560	Ind
II	Hap1	Sample_IRIS_313-10751	Ind
II	Hap1	Sample_IRIS_313-8638	Ind
II	Hap1	Sample_IRIS_313-7850	Ind
II	Hap1	Sample_IRIS_313-10723	Ind
II	Hap1	Sample_IRIS_313-10724	Ind
II	Hap1	Sample_IRIS_313-10824	Ind
II	Hap1	Sample_IRIS_313-10827	Tro-Jap
II	Hap1	Sample_IRIS_313-11796	Tro-Jap
II	Hap1	Sample_IRIS_313-11395	Ind
II	Hap1	Sample_IRIS_313-10968	Ind
II	Hap1	Sample_IRIS_313-8368	Ind
II	Hap1	Sample_IRIS_313-12049	Ind
II	Hap1	Sample_IRIS_313-12047	Ind
II	Hap1	Sample_IRIS_313-11392	Ind
II	Hap1	Sample_IRIS_313-12044	Ind
II	Hap1	Sample_IRIS_313-11506	Ind
II	Hap1	Sample_IRIS_313-11505	Ind
II	Hap1	Sample_IRIS_313-11500	Ind
II	Hap1	Sample_IRIS_313-12052	Ind
II	Hap1	Sample_IRIS_313-11318	Ind
II	Hap1	Sample_IRIS_313-11317	Ind
II	Hap1	Sample_IRIS_313-11320	Ind
II	Hap1	Sample_IRIS_313-10113	Ind
II	Hap1	Sample_IRIS_313-11836	Ind
II	Hap1	Sample_CX235	Ind
II	Hap1	Sample_CX231	Ind
II	Hap1	Sample_IRIS_313-11848	Ind
II	Hap1	Sample_B190	Tro-Jap
II	Hap1	Sample_IRIS_313-11087	Ind
II	Hap1	Sample_B195	Ind
II	Hap1	Sample_B197	Ind
II	Hap1	Sample_IRIS_313-12231	Ind
II	Hap1	Sample_IRIS_313-12240	Ind
II	Hap1	Sample_IRIS_313-12236	Ind
II	Hap1	Sample_IRIS_313-12237	Ind
II	Hap1	Sample_IRIS_313-11098	Ind
II	Hap1	Sample_IRIS_313-10760	Ind
II	Hap1	Sample_IRIS_313-11097	Ind
II	Hap1	Sample_IRIS_313-11692	Ind
II	Hap1	Sample_IRIS_313-11688	Tem-Jap
II	Hap1	Sample_IRIS_313-11687	Ind
II	Hap1	Sample_IRIS_313-11690	Tro-Jap
II	Hap1	Sample_IRIS_313-11684	Ind
II	Hap1	Sample_IRIS_313-11686	Ind
II	Hap1	Sample_IRIS_313-11685	Ind
II	Hap1	Sample_IRIS_313-8865	Tro-Jap
II	Hap1	Sample_IRIS_313-10810	Ind
II	Hap1	Sample_IRIS_313-10525	Ind
II	Hap1	Sample_IRIS_313-10526	Ind
II	Hap1	Sample_IRIS_313-10519	Ind
II	Hap1	Sample_IRIS_313-10520	Ind
II	Hap1	Sample_IRIS_313-8873	Tem-Jap
II	Hap1	Sample_IRIS_313-11988	Ind
II	Hap1	Sample_IRIS_313-11989	Ind
II	Hap1	Sample_IRIS_313-10791	Ind
II	Hap1	Sample_IRIS_313-10792	Ind
II	Hap1	Sample_IRIS_313-10786	Ind
II	Hap1	Sample_IRIS_313-11773	Ind
II	Hap1	Sample_IRIS_313-8386	Ind
II	Hap1	Sample_IRIS_313-8391	Ind
II	Hap1	Sample_IRIS_313-9469	Ind
II	Hap1	Sample_IRIS_313-9472	Ind
II	Hap1	Sample_IRIS_313-11283	Ind
II	Hap1	Sample_IRIS_313-9555	Ind
II	Hap1	Sample_IRIS_313-9239	Tem-Jap
II	Hap1	Sample_IRIS_313-11279	Ind
II	Hap1	Sample_CX561	Ind
II	Hap1	Sample_CX55	Ind
II	Hap1	Sample_CX54	Ind
II	Hap1	Sample_IRIS_313-11132	Ind
II	Hap1	Sample_IRIS_313-10954	Ind
II	Hap1	Sample_IRIS_313-10951	Ind
II	Hap1	Sample_IRIS_313-11521	Ind
II	Hap1	Sample_IRIS_313-11510	Tro-Jap
II	Hap1	Sample_IRIS_313-11512	Tro-Jap
II	Hap1	Sample_IRIS_313-11338	Ind
II	Hap1	Sample_IRIS_313-11331	Ind
II	Hap1	Sample_IRIS_313-11334	Ind
II	Hap1	Sample_CX240	Ind
II	Hap1	Sample_IRIS_313-10842	Ind
II	Hap1	Sample_B210	Ind
II	Hap1	Sample_B208	Ind
II	Hap1	Sample_IRIS_313-12334	Ind
II	Hap1	Sample_IRIS_313-11674	Tro-Jap
II	Hap1	Sample_IRIS_313-11676	Ind
II	Hap1	Sample_IRIS_313-11673	Ind
II	Hap1	Sample_IRIS_313-11679	Ind
II	Hap1	Sample_IRIS_313-11677	Ind
II	Hap1	Sample_IRIS_313-11678	Ind
II	Hap1	Sample_IRIS_313-11681	Ind
II	Hap1	Sample_IRIS_313-10820	Ind
II	Hap1	Sample_IRIS_313-10819	Ind
II	Hap1	Sample_IRIS_313-10818	Ind
II	Hap1	Sample_IRIS_313-10544	Ind
II	Hap1	Sample_IRIS_313-10542	Ind
II	Hap1	Sample_IRIS_313-10547	Ind
II	Hap1	Sample_IRIS_313-10822	Ind
II	Hap1	Sample_IRIS_313-12015	Ind
II	Hap1	Sample_IRIS_313-12027	Ind
II	Hap1	Sample_IRIS_313-12024	Ind
II	Hap1	Sample_IRIS_313-12028	Ind
II	Hap1	Sample_IRIS_313-7620	Ind
II	Hap1	Sample_IRIS_313-7646	Tro-Jap
II	Hap1	Sample_IRIS_313-8745	Ind
II	Hap1	Sample_IRIS_313-8751	Ind
II	Hap1	Sample_IRIS_313-11786	Ind
II	Hap1	Sample_IRIS_313-11787	Ind
II	Hap1	Sample_IRIS_313-11780	Ind
II	Hap1	Sample_IRIS_313-11783	Ind
II	Hap1	Sample_IRIS_313-9182	Ind
II	Hap1	Sample_IRIS_313-9174	Ind
II	Hap1	Sample_IRIS_313-9156	Ind
II	Hap1	Sample_IRIS_313-8381	Tro-Jap
II	Hap1	Sample_IRIS_313-10576	Ind
II	Hap1	Sample_IRIS_313-11052	Aus
II	Hap1	Sample_IRIS_313-11912	Ind
II	Hap1	Sample_IRIS_313-9005	Ind
II	Hap1	Sample_IRIS_313-9429	Ind
II	Hap1	Sample_IRIS_313-9427	Ind
II	Hap1	Sample_B064	Ind
II	Hap1	Sample_IRIS_313-10681	Ind
II	Hap1	Sample_IRIS_313-10189	Ind
II	Hap1	Sample_IRIS_313-10179	Ind
II	Hap1	Sample_IRIS_313-10221	Ind
II	Hap1	Sample_IRIS_313-9492	Ind
II	Hap1	Sample_IRIS_313-9505	Ind
II	Hap1	Sample_IRIS_313-9506	Ind
II	Hap1	Sample_CX160	Ind
II	Hap1	Sample_IRIS_313-10211	Ind
II	Hap1	Sample_IRIS_313-10674	Ind
II	Hap1	Sample_IRIS_313-10001	Ind
II	Hap1	Sample_CX99	Ind
II	Hap1	Sample_CX98	Ind
II	Hap1	Sample_CX94	Ind
II	Hap1	Sample_IRIS_313-10779	Ind
II	Hap1	Sample_IRIS_313-10683	Ind
II	Hap1	Sample_IRIS_313-10778	Ind
II	Hap1	Sample_IRIS_313-11528	Ind
II	Hap1	Sample_IRIS_313-11530	Ind
II	Hap1	Sample_IRIS_313-11299	Ind
II	Hap1	Sample_IRIS_313-11301	Ind
II	Hap1	Sample_IRIS_313-10894	Aus
II	Hap1	Sample_IRIS_313-10887	Ind
II	Hap1	Sample_CX290	Ind
II	Hap1	Sample_IRIS_313-10706	Ind
II	Hap1	Sample_B021	Tem-Jap
II	Hap1	Sample_B027	Ind
II	Hap1	Sample_IRIS_313-10394	Ind
II	Hap1	Sample_IRIS_313-12006	Tro-Jap
II	Hap1	Sample_IRIS_313-12009	Ind
II	Hap1	Sample_IRIS_313-12010	Ind
II	Hap1	Sample_IRIS_313-11748	Ind
II	Hap1	Sample_IRIS_313-7668	Ind
II	Hap1	Sample_IRIS_313-8733	Ind
II	Hap1	Sample_IRIS_313-7685	Ind
II	Hap1	Sample_IRIS_313-11741	Aus
II	Hap1	Sample_IRIS_313-11740	Ind
II	Hap1	Sample_IRIS_313-11349	Ind
II	Hap1	Sample_IRIS_313-11745	Ind
II	Hap1	Sample_IRIS_313-11746	Ind
II	Hap1	Sample_IRIS_313-11547	Ind
II	Hap1	Sample_IRIS_313-11546	Ind
II	Hap1	Sample_IRIS_313-11554	Ind
II	Hap1	Sample_IRIS_313-8697	Ind
II	Hap1	Sample_IRIS_313-9210	Ind
II	Hap1	Sample_IRIS_313-9190	Ind
II	Hap1	Sample_IRIS_313-9198	Ind
II	Hap1	Sample_IRIS_313-10726	Ind
II	Hap1	Sample_IRIS_313-10774	Ind
II	Hap1	Sample_IRIS_313-10782	Ind
II	Hap1	Sample_IRIS_313-10835	Ind
II	Hap1	Sample_IRIS_313-11543	Ind
II	Hap1	Sample_IRIS_313-11538	Tro-Jap
II	Hap1	Sample_IRIS_313-11544	Ind
II	Hap1	Sample_IRIS_313-11545	Ind
II	Hap1	Sample_IRIS_313-11309	Ind
II	Hap1	Sample_IRIS_313-11312	Ind
II	Hap1	Sample_IRIS_313-11316	Ind
II	Hap1	Sample_CX276	Ind
II	Hap1	Sample_CX275	Ind
II	Hap1	Sample_CX274	Ind
II	Hap1	Sample_CX273	Ind
II	Hap1	Sample_IRIS_313-10905	Ind
II	Hap1	Sample_IRIS_313-10897	Ind
II	Hap1	Sample_IRIS_313-10900	Ind
II	Hap1	Sample_IRIS_313-12301	Ind
II	Hap1	Sample_IRIS_313-12300	Ind
II	Hap1	Sample_IRIS_313-12302	Ind
II	Hap1	Sample_IRIS_313-12305	Ind
II	Hap1	Sample_IRIS_313-12309	Ind
II	Hap1	Sample_IRIS_313-12308	Ind
II	Hap1	Sample_CX291	Ind
II	Hap1	Sample_IRIS_313-8356	Tem-Jap
II	Hap1	Sample_IRIS_313-8349	Ind
II	Hap1	Sample_IRIS_313-11040	Ind
II	Hap1	Sample_IRIS_313-11042	Ind
II	Hap1	Sample_IRIS_313-11043	Ind
II	Hap1	Sample_B096	Ind
II	Hap1	Sample_IRIS_313-10404	Ind
II	Hap1	Sample_IRIS_313-10403	Ind
II	Hap1	Sample_IRIS_313-8069	Tem-Jap
II	Hap1	Sample_IRIS_313-7699	Tro-Jap
II	Hap1	Sample_IRIS_313-7722	Ind
II	Hap1	Sample_IRIS_313-7691	Ind
II	Hap1	Sample_IRIS_313-11760	Ind
II	Hap1	Sample_IRIS_313-11757	Ind
II	Hap1	Sample_IRIS_313-11758	Tro-Jap
II	Hap1	Sample_IRIS_313-11341	Ind
II	Hap1	Sample_IRIS_313-7725	Tem-Jap
II	Hap1	Sample_IRIS_313-11572	Ind
II	Hap1	Sample_IRIS_313-11561	Ind
II	Hap1	Sample_IRIS_313-11565	Ind
II	Hap1	Sample_IRIS_313-11566	Bas
II	Hap1	Sample_IRIS_313-11568	Ind
II	Hap1	Sample_IRIS_313-9023	Ind
II	Hap1	Sample_IRIS_313-9020	Ind
II	Hap1	Sample_IRIS_313-10762	Ind
II	Hap1	Sample_IRIS_313-11391	Ind
II	Hap1	Sample_IRIS_313-10652	Ind
II	Hap1	Sample_CX75	Ind
II	Hap1	Sample_CX76	Ind
II	Hap1	Sample_CX79	Ind
II	Hap1	Sample_CX82	Ind
II	Hap1	Sample_CX83	Ind
II	Hap1	Sample_CX84	Ind
II	Hap1	Sample_IRIS_313-11278	Ind
II	Hap1	Sample_IRIS_313-11280	Ind
II	Hap1	Sample_IRIS_313-10659	Ind
II	Hap1	Sample_IRIS_313-12296	Ind
II	Hap1	Sample_IRIS_313-12290	Ind
II	Hap1	Sample_IRIS_313-12291	Ind
II	Hap1	Sample_IRIS_313-11399	Ind
II	Hap1	Sample_IRIS_313-12286	Ind
II	Hap1	Sample_IRIS_313-11916	Ind
II	Hap1	Sample_IRIS_313-11913	Tro-Jap
II	Hap1	Sample_IRIS_313-11911	Ind
II	Hap1	Sample_IRIS_313-11909	Ind
II	Hap1	Sample_IRIS_313-10260	Ind
II	Hap1	Sample_IRIS_313-10655	Ind
II	Hap1	Sample_IRIS_313-7792	Ind
II	Hap1	Sample_IRIS_313-7736	Ind
II	Hap1	Sample_IRIS_313-8681	Ind
II	Hap1	Sample_IRIS_313-12221	Ind
II	Hap1	Sample_IRIS_313-8687	Tro-Jap
II	Hap1	Sample_IRIS_313-11379	Tro-Jap
II	Hap1	Sample_IRIS_313-11377	Ind
II	Hap1	Sample_IRIS_313-11370	Ind
II	Hap1	Sample_IRIS_313-10749	Ind
II	Hap1	Sample_IRIS_313-9072	Ind
II	Hap1	Sample_B107	Ind
II	Hap1	Sample_B106	Ind
II	Hap1	Sample_B105	Ind
II	Hap1	Sample_IRIS_313-11358	Ind
II	Hap1	Sample_B097	Ind
II	Hap1	Sample_IRIS_313-11744	Ind
II	Hap1	Sample_IRIS_313-11991	Ind
II	Hap1	Sample_IRIS_313-12014	Ind
II	Hap1	Sample_IRIS_313-11383	Ind
II	Hap1	Sample_CX230	Ind
II	Hap1	Sample_CX303	Ind
II	Hap1	Sample_IRIS_313-10768	Ind
II	Hap1	Sample_IRIS_313-10224	Ind
II	Hap1	Sample_IRIS_313-9006	Ind
II	Hap1	Sample_IRIS_313-10574	Ind
II	Hap1	Sample_IRIS_313-10707	Ind
II	Hap1	Sample_HP263	Ind
II	Hap1	Sample_IRIS_313-12292	Ind
II	Hap1	Sample_CX123	Ind
II	Hap1	Sample_CX377	Ind
II	Hap1	Sample_B219	Ind
II	Hap1	Sample_IRIS_313-10977	Ind
II	Hap1	Sample_CX23	Ind
II	Hap1	Sample_IRIS_313-11386	Ind
II	Hap1	Sample_IRIS_313-11389	Ind
II	Hap1	Sample_IRIS_313-11904	Ind
II	Hap1	Sample_IRIS_313-11921	Ind
II	Hap1	Sample_IRIS_313-11925	Ind
II	Hap1	Sample_IRIS_313-8985	Ind
II	Hap1	Sample_IRIS_313-12128	Ind
II	Hap1	Sample_IRIS_313-11135	Ind
II	Hap1	Sample_IRIS_313-11707	Ind
II	Hap1	Sample_IRIS_313-9406	Ind
II	Hap1	Sample_IRIS_313-11999	Ind
II	Hap1	Sample_IRIS_313-8291	Ind
II	Hap1	Sample_IRIS_313-11508	Tem-Jap
II	Hap1	Sample_IRIS_313-11683	Ind
II	Hap1	Sample_IRIS_313-10524	Ind
II	Hap1	Sample_IRIS_313-11680	Ind
II	Hap1	Sample_IRIS_313-12287	Ind
II	Hap1	Sample_IRIS_313-7681	Ind
II	Hap1	Sample_IRIS_313-9697	Ind
II	Hap1	Sample_IRIS_313-11682	Ind
II	Hap1	Sample_IRIS_313-10769	Ind
II	Hap1	Sample_CX61	Ind
II	Hap1	Sample_IRIS_313-8660	Ind
II	Hap1	Sample_IRIS_313-9114	Ind
II	Hap1	Sample_IRIS_313-10912	Ind
II	Hap1	Sample_IRIS_313-9944	Ind
II	Hap1	Sample_IRIS_313-10573	Ind
II	Hap1	Sample_IRIS_313-11903	Tro-Jap
II	Hap1	Sample_IRIS_313-10578	Tro-Jap
II	Hap1	Sample_IRIS_313-8437	Ind
II	Hap1	Sample_IRIS_313-11739	Ind
II	Hap1	Sample_IRIS_313-10847	Ind
II	Hap1	Sample_IRIS_313-10220	Ind
II	Hap1	Sample_IRIS_313-11842	Ind
II	Hap1	Sample_B259	Ind
II	Hap1	Sample_IRIS_313-11835	Ind
II	Hap1	Sample_IRIS_313-10727	Ind
II	Hap1	Sample_IRIS_313-10541	Tro-Jap
II	Hap1	Sample_IRIS_313-11038	Ind
II	Hap1	Sample_IRIS_313-10970	Ind
II	Hap1	Sample_IRIS_313-9699	Ind
II	Hap1	Sample_IRIS_313-10168	Ind
II	Hap1	Sample_IRIS_313-11009	Tro-Jap
II	Hap1	Sample_IRIS_313-11849	Ind
II	Hap1	Sample_IRIS_313-11233	Ind
II	Hap1	Sample_IRIS_313-10301	Ind
II	Hap1	Sample_IRIS_313-11938	Ind
II	Hap1	Sample_CX27	Ind
II	Hap1	Sample_IRIS_313-8509	Ind
II	Hap1	Sample_IRIS_313-8324	Tro-Jap
II	Hap1	Sample_CX390	Ind
II	Hap1	Sample_B089	Ind
II	Hap1	Sample_CX141	Ind
II	Hap1	Sample_CX37	Aus
II	Hap1	Sample_IRIS_313-8876	Tro-Jap
II	Hap1	Sample_IRIS_313-11882	Ind
II	Hap1	Sample_IRIS_313-11962	Ind
II	Hap1	Sample_B222	Ind
II	Hap1	Sample_IRIS_313-12275	Ind
II	Hap1	Sample_IRIS_313-11556	Aus
II	Hap1	Sample_HP486	Ind
II	Hap1	Sample_HP274	Ind
II	Hap1	Sample_IRIS_313-12303	Ind
II	Hap1	Sample_IRIS_313-11638	Ind
II	Hap1	Sample_IRIS_313-8279	Tro-Jap
II	Hap1	Sample_IRIS_313-7819	Ind
II	Hap1	Sample_IRIS_313-10733	Ind
II	Hap1	Sample_IRIS_313-9708	Ind
II	Hap1	Sample_IRIS_313-11240	Ind
II	Hap1	Sample_IRIS_313-9258	Ind
II	Hap1	Sample_IRIS_313-8407	Ind
II	Hap1	Sample_CX120	Ind
II	Hap1	Sample_CX25	Ind
II	Hap1	Sample_IRIS_313-11747	Tem-Jap
II	Hap1	Sample_CX31	Ind
II	Hap1	Sample_CX148	Ind
II	Hap1	Sample_IRIS_313-11252	Ind
II	Hap1	Sample_IRIS_313-11249	Ind
II	Hap1	Sample_IRIS_313-9594	Ind
II	Hap1	Sample_IRIS_313-10758	Tro-Jap
II	Hap1	Sample_IRIS_313-11969	Ind
II	Hap1	Sample_IRIS_313-11281	Ind
II	Hap1	Sample_IRIS_313-12037	Ind
II	Hap1	Sample_IRIS_313-11509	Ind
II	Hap1	Sample_CX238	Ind
II	Hap1	Sample_IRIS_313-11548	Ind
II	Hap1	Sample_IRIS_313-11523	Tro-Jap
II	Hap1	Sample_IRIS_313-10990	Ind
II	Hap1	Sample_CX154	Ind
II	Hap1	Sample_IRIS_313-8645	Ind
II	Hap1	Sample_IRIS_313-10892	Aus
II	Hap1	Sample_IRIS_313-11893	Ind
II	Hap1	Sample_IRIS_313-12133	Ind
II	Hap1	Sample_IRIS_313-10007	Ind
III	Hap5	Sample_IRIS_313-10572	Ind
III	Hap5	Sample_IRIS_313-11416	Ind
III	Hap5	Sample_IRIS_313-11669	Ind
III	Hap5	Sample_B265	Ind
III	Hap5	Sample_B009	Ind
III	Hap5	Sample_CX358	Ind
III	Hap5	Sample_CX542	Ind
III	Hap5	Sample_IRIS_313-11918	Ind
III	Hap5	Sample_B261	Ind
III	Hap5	Sample_B151	Ind
III	Hap5	Sample_B076	Ind
III	Hap5	Sample_B028	Ind
III	Hap5	Sample_IRIS_313-11881	Ind
III	Hap5	Sample_CX268	Ind
III	Hap5	Sample_IRIS_313-9831	Ind
IV	Hap2	Sample_IRIS_313-12352	Tro-Jap
IV	Hap2	Sample_IRIS_313-8062	Tem-Jap
IV	Hap2	Sample_CX315	Tem-Jap
IV	Hap2	Sample_IRIS_313-11922	Tro-Jap
IV	Hap2	Sample_IRIS_313-10677	Tem-Jap
IV	Hap2	Sample_IRIS_313-10653	Tro-Jap
IV	Hap2	Sample_CX345	Tem-Jap
IV	Hap2	Sample_IRIS_313-9995	Tem-Jap
IV	Hap2	Sample_IRIS_313-9682	Bas
IV	Hap2	Sample_IRIS_313-8033	Tem-Jap
IV	Hap2	Sample_IRIS_313-10889	Tro-Jap
IV	Hap2	Sample_326	Tem-Jap
IV	Hap2	Sample_B068	Tem-Jap
IV	Hap2	Sample_IRIS_313-12351	Tro-Jap
IV	Hap2	Sample_B102	Tem-Jap
IV	Hap2	Sample_IRIS_313-11396	Tro-Jap
IV	Hap2	Sample_CX316	Ind
IV	Hap2	Sample_CX212	Tem-Jap
IV	Hap2	Sample_IRIS_313-8171	Tem-Jap
IV	Hap2	Sample_IRIS_313-10958	Tro-Jap
IV	Hap2	Sample_CX57	Tem-Jap
IV	Hap2	Sample_B034	Tem-Jap
IV	Hap2	Sample_B111	Tem-Jap
IV	Hap2	Sample_IRIS_313-10828	Tro-Jap
IV	Hap2	Sample_IRIS_313-11651	Tem-Jap
IV	Hap2	Sample_IRIS_313-12341	Tro-Jap
IV	Hap2	Sample_B038	Tem-Jap
IV	Hap2	Sample_B122	Tem-Jap
IV	Hap2	Sample_IRIS_313-12144	Tro-Jap
IV	Hap2	Sample_IRIS_313-8431	Tro-Jap
IV	Hap2	Sample_IRIS_313-7883	Tro-Jap
IV	Hap2	Sample_IRIS_313-10916	Tem-Jap
IV	Hap2	Sample_1797	Tem-Jap
IV	Hap2	Sample_32	Tem-Jap
IV	Hap2	Sample_445	Tem-Jap
IV	Hap2	Sample_IRIS_313-10228	Tro-Jap
IV	Hap2	Sample_CX151	Tro-Jap
IV	Hap2	Sample_CX47	Tem-Jap
IV	Hap2	Sample_IRIS_313-8669	Tem-Jap
IV	Hap2	Sample_IRIS_313-9841	Ind
IV	Hap2	Sample_IRIS_313-9770	Tem-Jap
IV	Hap2	Sample_B167	Tem-Jap
IV	Hap2	Sample_B161	Tem-Jap
IV	Hap2	Sample_B162	Tem-Jap
IV	Hap2	Sample_IRIS_313-10886	Tro-Jap
IV	Hap2	Sample_IRIS_313-8127	Tem-Jap
IV	Hap2	Sample_IRIS_313-8285	Tro-Jap
IV	Hap2	Sample_IRIS_313-10577	Tro-Jap
IV	Hap2	Sample_IRIS_313-11908	Tem-Jap
IV	Hap2	Sample_IRIS_313-11906	Tro-Jap
IV	Hap2	Sample_IRIS_313-8135	Tro-Jap
IV	Hap2	Sample_IRIS_313-10469	Tem-Jap
IV	Hap2	Sample_IRIS_313-10453	Tem-Jap
IV	Hap2	Sample_IRIS_313-8115	Tem-Jap
IV	Hap2	Sample_IRIS_313-8138	Tem-Jap
IV	Hap2	Sample_IRIS_313-8118	Tem-Jap
IV	Hap2	Sample_IRIS_313-8116	Tem-Jap
IV	Hap2	Sample_IRIS_313-8124	Tro-Jap
IV	Hap2	Sample_IRIS_313-8126	Tem-Jap
IV	Hap2	Sample_IRIS_313-8125	Ind
IV	Hap2	Sample_IRIS_313-11499	Ind
IV	Hap2	Sample_464	Tem-Jap
IV	Hap2	Sample_IRIS_313-10923	Tro-Jap
IV	Hap2	Sample_IRIS_313-15904	Tem-Jap
IV	Hap2	Sample_23	Tem-Jap
IV	Hap2	Sample_HP44	Tem-Jap
IV	Hap2	Sample_IRIS_313-8011	Tro-Jap
IV	Hap2	Sample_IRIS_313-10059	Tem-Jap
IV	Hap2	Sample_IRIS_313-9886	Tem-Jap
IV	Hap2	Sample_IRIS_313-10711	Tro-Jap
IV	Hap2	Sample_CX142	Tem-Jap
IV	Hap2	Sample_HP48	Tem-Jap
IV	Hap2	Sample_IRIS_313-8192	Tem-Jap
IV	Hap2	Sample_B043	Tro-Jap
IV	Hap2	Sample_B136	Tem-Jap
IV	Hap2	Sample_IRIS_313-10642	Tem-Jap
IV	Hap2	Sample_IRIS_313-10644	Tro-Jap
IV	Hap2	Sample_IRIS_313-10619	Tro-Jap
IV	Hap2	Sample_IRIS_313-10620	Tro-Jap
IV	Hap2	Sample_IRIS_313-10645	Tro-Jap
IV	Hap2	Sample_IRIS_313-11623	Ind
IV	Hap2	Sample_IRIS_313-8111	Tem-Jap
IV	Hap2	Sample_IRIS_313-10054	Ind
IV	Hap2	Sample_IRIS_313-10041	Ind
IV	Hap2	Sample_IRIS_313-8112	Tem-Jap
IV	Hap2	Sample_199_50	Tem-Jap
IV	Hap2	Sample_IRIS_313-7866	Tro-Jap
IV	Hap2	Sample_IRIS_313-7868	Tro-Jap
IV	Hap2	Sample_IRIS_313-8627	Tem-Jap
IV	Hap2	Sample_IRIS_313-7838	Tro-Jap
IV	Hap2	Sample_IRIS_313-12227	Tro-Jap
IV	Hap2	Sample_IRIS_313-12226	Tro-Jap
IV	Hap2	Sample_IRIS_313-12217	Tem-Jap
IV	Hap2	Sample_IRIS_313-10617	Tem-Jap
IV	Hap2	Sample_IRIS_313-12350	Tro-Jap
IV	Hap2	Sample_IRIS_313-12348	Tro-Jap
IV	Hap2	Sample_IRIS_313-12349	Tro-Jap
IV	Hap2	Sample_IRIS_313-12353	Tro-Jap
IV	Hap2	Sample_105	Tem-Jap
IV	Hap2	Sample_92	Tem-Jap
IV	Hap2	Sample_90	Tem-Jap
IV	Hap2	Sample_IRIS_313-9771	Tro-Jap
IV	Hap2	Sample_B046	Tem-Jap
IV	Hap2	Sample_IRIS_313-9701	Tem-Jap
IV	Hap2	Sample_CX579	Tem-Jap
IV	Hap2	Sample_CX58	Tem-Jap
IV	Hap2	Sample_CX578	Tem-Jap
IV	Hap2	Sample_IRIS_313-11611	Ind
IV	Hap2	Sample_B235	Tem-Jap
IV	Hap2	Sample_B240	Tem-Jap
IV	Hap2	Sample_B241	Tro-Jap
IV	Hap2	Sample_IRIS_313-7885	Tro-Jap
IV	Hap2	Sample_IRIS_313-7902	Tro-Jap
IV	Hap2	Sample_IRIS_313-7909	Tro-Jap
IV	Hap2	Sample_IRIS_313-7914	Tro-Jap
IV	Hap2	Sample_IRIS_313-12134	Tro-Jap
IV	Hap2	Sample_IRIS_313-10618	Tem-Jap
IV	Hap2	Sample_IRIS_313-8486	Tro-Jap
IV	Hap2	Sample_IRIS_313-8481	Tem-Jap
IV	Hap2	Sample_IRIS_313-8923	Bas
IV	Hap2	Sample_IRIS_313-11900	Tro-Jap
IV	Hap2	Sample_IRIS_313-9937	Aus
IV	Hap2	Sample_IRIS_313-9964	Tem-Jap
IV	Hap2	Sample_78	Tem-Jap
IV	Hap2	Sample_IRIS_313-8025	Tem-Jap
IV	Hap2	Sample_IRIS_313-8024	Tem-Jap
IV	Hap2	Sample_IRIS_313-8023	Tem-Jap
IV	Hap2	Sample_IRIS_313-8027	Tro-Jap
IV	Hap2	Sample_IRIS_313-8119	Tem-Jap
IV	Hap2	Sample_IRIS_313-8123	Tem-Jap
IV	Hap2	Sample_IRIS_313-9724	Tem-Jap
IV	Hap2	Sample_IRIS_313-11238	Tro-Jap
IV	Hap2	Sample_IRIS_313-11246	Tem-Jap
IV	Hap2	Sample_CX383	Tem-Jap
IV	Hap2	Sample_IRIS_313-11586	Ind
IV	Hap2	Sample_IRIS_313-8658	Tro-Jap
IV	Hap2	Sample_IRIS_313-11851	Ind
IV	Hap2	Sample_IRIS_313-12200	Tro-Jap
IV	Hap2	Sample_143	Tem-Jap
IV	Hap2	Sample_B228	Tem-Jap
IV	Hap2	Sample_B230	Tem-Jap
IV	Hap2	Sample_B225	Tem-Jap
IV	Hap2	Sample_B226	Tem-Jap
IV	Hap2	Sample_IRIS_313-10752	Tro-Jap
IV	Hap2	Sample_IRIS_313-7922	Tro-Jap
IV	Hap2	Sample_IRIS_313-8599	Tro-Jap
IV	Hap2	Sample_IRIS_313-12271	Tro-Jap
IV	Hap2	Sample_IRIS_313-12164	Tro-Jap
IV	Hap2	Sample_360	Tem-Jap
IV	Hap2	Sample_IRIS_313-11075	Tro-Jap
IV	Hap2	Sample_IRIS_313-10300	Ind
IV	Hap2	Sample_IRIS_313-8960	Tem-Jap
IV	Hap2	Sample_IRIS_313-11897	Tro-Jap
IV	Hap2	Sample_IRIS_313-11892	Tro-Jap
IV	Hap2	Sample_IRIS_313-11890	Tem-Jap
IV	Hap2	Sample_72	Tem-Jap
IV	Hap2	Sample_IRIS_313-11928	Tro-Jap
IV	Hap2	Sample_IRIS_313-11923	Tro-Jap
IV	Hap2	Sample_IRIS_313-11924	Tro-Jap
IV	Hap2	Sample_IRIS_313-8053	Tem-Jap
IV	Hap2	Sample_IRIS_313-8041	Tem-Jap
IV	Hap2	Sample_IRIS_313-8049	Tem-Jap
IV	Hap2	Sample_IRIS_313-8052	Tro-Jap
IV	Hap2	Sample_IRIS_313-10679	Tro-Jap
IV	Hap2	Sample_IRIS_313-8572	Tro-Jap
IV	Hap2	Sample_IRIS_313-10325	Ind
IV	Hap2	Sample_IRIS_313-11582	Tem-Jap
IV	Hap2	Sample_IRIS_313-11575	Ind
IV	Hap2	Sample_B215	Tem-Jap
IV	Hap2	Sample_IRIS_313-11202	Tem-Jap
IV	Hap2	Sample_IRIS_313-10657	Tro-Jap
IV	Hap2	Sample_IRIS_313-10268	Ind
IV	Hap2	Sample_IRIS_313-10272	Tro-Jap
IV	Hap2	Sample_IRIS_313-10275	Ind
IV	Hap2	Sample_IRIS_313-11875	Tem-Jap
IV	Hap2	Sample_267	Tem-Jap
IV	Hap2	Sample_IRIS_313-9996	Tro-Jap
IV	Hap2	Sample_57	Tem-Jap
IV	Hap2	Sample_IRIS_313-10582	Tro-Jap
IV	Hap2	Sample_B045	Tem-Jap
IV	Hap2	Sample_Line133	Tem-Jap
IV	Hap2	Sample_IRIS_313-8200	Tem-Jap
IV	Hap2	Sample_IRIS_313-8202	Tem-Jap
IV	Hap2	Sample_IRIS_313-8204	Tem-Jap
IV	Hap2	Sample_IRIS_313-8195	Tem-Jap
IV	Hap2	Sample_CX350	Tem-Jap
IV	Hap2	Sample_CX395	Ind
IV	Hap2	Sample_CX396	Tem-Jap
IV	Hap2	Sample_CX397	Tem-Jap
IV	Hap2	Sample_IRIS_313-11661	Aus
IV	Hap2	Sample_158	Tem-Jap
IV	Hap2	Sample_IRIS_313-12129	Tro-Jap
IV	Hap2	Sample_IRIS_313-12108	Tro-Jap
IV	Hap2	Sample_IRIS_313-8205	Tem-Jap
IV	Hap2	Sample_IRIS_313-8208	Tem-Jap
IV	Hap2	Sample_IRIS_313-11183	Tro-Jap
IV	Hap2	Sample_IRIS_313-8436	Tro-Jap
IV	Hap2	Sample_IRIS_313-8434	Tro-Jap
IV	Hap2	Sample_322	Tem-Jap
IV	Hap2	Sample_325	Tem-Jap
IV	Hap2	Sample_329	Tem-Jap
IV	Hap2	Sample_B036	Tem-Jap
IV	Hap2	Sample_IRIS_313-10712	Tro-Jap
IV	Hap2	Sample_IRIS_313-10708	Tro-Jap
IV	Hap2	Sample_IRIS_313-9742	Tro-Jap
IV	Hap2	Sample_278	Tem-Jap
IV	Hap2	Sample_IRIS_313-11829	Ind
IV	Hap2	Sample_480	Tem-Jap
IV	Hap2	Sample_IRIS_313-11755	Tro-Jap
IV	Hap2	Sample_IRIS_313-11725	Ind
IV	Hap2	Sample_CX568	Tem-Jap
IV	Hap2	Sample_281	Tem-Jap
IV	Hap2	Sample_CX56	Tem-Jap
IV	Hap2	Sample_CX380	Tem-Jap
IV	Hap2	Sample_CX391	Tem-Jap
IV	Hap2	Sample_IRIS_313-11658	Tro-Jap
IV	Hap2	Sample_IRIS_313-11659	Tro-Jap
IV	Hap2	Sample_IRIS_313-11654	Ind
IV	Hap2	Sample_IRIS_313-11655	Ind
IV	Hap2	Sample_IRIS_313-11652	Tem-Jap
IV	Hap2	Sample_IRIS_313-11653	Tem-Jap
IV	Hap2	Sample_IRIS_313-10570	Tem-Jap
IV	Hap2	Sample_IRIS_313-8170	Tro-Jap
IV	Hap2	Sample_IRIS_313-10567	Tem-Jap
IV	Hap2	Sample_IRIS_313-10564	Tem-Jap
IV	Hap2	Sample_17	Tem-Jap
IV	Hap2	Sample_CX111	Tro-Jap
IV	Hap2	Sample_CX113	Tro-Jap
IV	Hap2	Sample_189	Tem-Jap
IV	Hap2	Sample_IRIS_313-12063	Tro-Jap
IV	Hap2	Sample_IRIS_313-12061	Tem-Jap
IV	Hap2	Sample_IRIS_313-12059	Tem-Jap
IV	Hap2	Sample_IRIS_313-12054	Tem-Jap
IV	Hap2	Sample_IRIS_313-8184	Ind
IV	Hap2	Sample_CX165	Tem-Jap
IV	Hap2	Sample_354	Tem-Jap
IV	Hap2	Sample_IRIS_313-8578	Tro-Jap
IV	Hap2	Sample_IRIS_313-12281	Tro-Jap
IV	Hap2	Sample_IRIS_313-12285	Tro-Jap
IV	Hap2	Sample_IRIS_313-8565	Tro-Jap
IV	Hap2	Sample_IRIS_313-11973	Tem-Jap
IV	Hap2	Sample_IRIS_313-11736	Aus
IV	Hap2	Sample_380	Tem-Jap
IV	Hap2	Sample_IRIS_313-10834	Tro-Jap
IV	Hap2	Sample_IRIS_313-7992	Tro-Jap
IV	Hap2	Sample_IRIS_313-10743	Tro-Jap
IV	Hap2	Sample_IRIS_313-8010	Tro-Jap
IV	Hap2	Sample_IRIS_313-9600	Ind
IV	Hap2	Sample_CX344	Tem-Jap
IV	Hap2	Sample_B269	Tem-Jap
IV	Hap2	Sample_CX6	Tem-Jap
IV	Hap2	Sample_IRIS_313-10946	Tro-Jap
IV	Hap2	Sample_IRIS_313-10945	Tro-Jap
IV	Hap2	Sample_IRIS_313-12076	Tro-Jap
IV	Hap2	Sample_IRIS_313-12070	Tro-Jap
IV	Hap2	Sample_IRIS_313-12071	Tro-Jap
IV	Hap2	Sample_IRIS_313-12069	Tro-Jap
IV	Hap2	Sample_IRIS_313-11473	Aus
IV	Hap2	Sample_IRIS_313-11077	Tro-Jap
IV	Hap2	Sample_B018	Tro-Jap
IV	Hap2	Sample_IRIS_313-11702	Ind
IV	Hap2	Sample_IRIS_313-9790	Tem-Jap
IV	Hap2	Sample_388	Tem-Jap
IV	Hap2	Sample_391	Tem-Jap
IV	Hap2	Sample_IRIS_313-9813	Tem-Jap
IV	Hap2	Sample_IRIS_313-12262	Tro-Jap
IV	Hap2	Sample_IRIS_313-10794	Tro-Jap
IV	Hap2	Sample_IRIS_313-8755	Tem-Jap
IV	Hap2	Sample_IRIS_313-10795	Tro-Jap
IV	Hap2	Sample_IRIS_313-10799	Tro-Jap
IV	Hap2	Sample_110	Tem-Jap
IV	Hap2	Sample_B266	Tro-Jap
IV	Hap2	Sample_IRIS_313-8143	Ind
IV	Hap2	Sample_IRIS_313-8142	Tem-Jap
IV	Hap2	Sample_IRIS_313-11494	Tro-Jap
IV	Hap2	Sample_CX213	Tem-Jap
IV	Hap2	Sample_CX220	Tro-Jap
IV	Hap2	Sample_IRIS_313-10124	Tem-Jap
IV	Hap2	Sample_IRIS_313-10119	Tem-Jap
IV	Hap2	Sample_IRIS_313-8141	Tem-Jap
IV	Hap2	Sample_IRIS_313-12258	Tro-Jap
IV	Hap2	Sample_IRIS_313-11832	Ind
IV	Hap2	Sample_IRIS_313-10258	Bas
IV	Hap2	Sample_IRIS_313-8147	Ind
IV	Hap2	Sample_218	Tem-Jap
IV	Hap2	Sample_IRIS_313-8151	Tem-Jap
IV	Hap2	Sample_98	Tem-Jap
IV	Hap2	Sample_IRIS_313-8815	Tro-Jap
IV	Hap2	Sample_B016	Tem-Jap
IV	Hap2	Sample_IRIS_313-8109	Tro-Jap
IV	Hap2	Sample_IRIS_313-8102	Tem-Jap
IV	Hap2	Sample_IRIS_313-8105	Tem-Jap
IV	Hap2	Sample_Line135	Tem-Jap
IV	Hap2	Sample_IRIS_313-8099	Tem-Jap
IV	Hap2	Sample_IRIS_313-8095	Tro-Jap
IV	Hap2	Sample_IRIS_313-8096	Tem-Jap
IV	Hap2	Sample_B003	Tem-Jap
IV	Hap2	Sample_B005	Tem-Jap
IV	Hap2	Sample_B008	Tem-Jap
IV	Hap2	Sample_CX356	Tem-Jap
IV	Hap2	Sample_IRIS_313-10831	Tro-Jap
IV	Hap2	Sample_IRIS_313-10832	Tro-Jap
IV	Hap2	Sample_IRIS_313-8626	Tro-Jap
IV	Hap2	Sample_IRIS_313-12252	Tro-Jap
IV	Hap2	Sample_IRIS_313-10960	Tro-Jap
IV	Hap2	Sample_IRIS_313-11792	Ind
IV	Hap2	Sample_IRIS_313-8128	Ind
IV	Hap2	Sample_IRIS_313-12045	Tro-Jap
IV	Hap2	Sample_IRIS_313-12228	Tro-Jap
IV	Hap2	Sample_IRIS_313-12051	Tro-Jap
IV	Hap2	Sample_IRIS_313-8185	Ind
IV	Hap2	Sample_IRIS_313-11834	Ind
IV	Hap2	Sample_B191	Tro-Jap
IV	Hap2	Sample_29	Tem-Jap
IV	Hap2	Sample_IRIS_313-11094	Tro-Jap
IV	Hap2	Sample_IRIS_313-11691	Ind
IV	Hap2	Sample_IRIS_313-8857	Tro-Jap
IV	Hap2	Sample_IRIS_313-8872	Tro-Jap
IV	Hap2	Sample_IRIS_313-11984	Tem-Jap
IV	Hap2	Sample_411	Tem-Jap
IV	Hap2	Sample_412	Tem-Jap
IV	Hap2	Sample_215	Tem-Jap
IV	Hap2	Sample_IRIS_313-9464	Tro-Jap
IV	Hap2	Sample_IRIS_313-8129	Tem-Jap
IV	Hap2	Sample_Line93	Tem-Jap
IV	Hap2	Sample_CX354	Tem-Jap
IV	Hap2	Sample_CX329	Tem-Jap
IV	Hap2	Sample_IRIS_313-9550	Tro-Jap
IV	Hap2	Sample_CX534	Tem-Jap
IV	Hap2	Sample_134	Tem-Jap
IV	Hap2	Sample_130	Tem-Jap
IV	Hap2	Sample_IRIS_313-10952	Tro-Jap
IV	Hap2	Sample_IRIS_313-10949	Tro-Jap
IV	Hap2	Sample_IRIS_313-10563	Tem-Jap
IV	Hap2	Sample_IRIS_313-8177	Tem-Jap
IV	Hap2	Sample_IRIS_313-8173	Tem-Jap
IV	Hap2	Sample_IRIS_313-8183	Tem-Jap
IV	Hap2	Sample_IRIS_313-8180	Tem-Jap
IV	Hap2	Sample_IRIS_313-11522	Ind
IV	Hap2	Sample_IRIS_313-8172	Ind
IV	Hap2	Sample_IRIS_313-11511	Ind
IV	Hap2	Sample_IRIS_313-11336	Tem-Jap
IV	Hap2	Sample_IRIS_313-11329	Tro-Jap
IV	Hap2	Sample_IRIS_313-11328	Tro-Jap
IV	Hap2	Sample_IRIS_313-10089	Tem-Jap
IV	Hap2	Sample_B212	Tem-Jap
IV	Hap2	Sample_B204	Tem-Jap
IV	Hap2	Sample_IRIS_313-10840	Tem-Jap
IV	Hap2	Sample_IRIS_313-10839	Tem-Jap
IV	Hap2	Sample_IRIS_313-12346	Tro-Jap
IV	Hap2	Sample_B070	Tem-Jap
IV	Hap2	Sample_B071	Tem-Jap
IV	Hap2	Sample_IRIS_313-12342	Tro-Jap
IV	Hap2	Sample_B066	Tem-Jap
IV	Hap2	Sample_IRIS_313-12337	Tro-Jap
IV	Hap2	Sample_IRIS_313-12336	Tro-Jap
IV	Hap2	Sample_IRIS_313-11102	Tro-Jap
IV	Hap2	Sample_IRIS_313-11103	Tro-Jap
IV	Hap2	Sample_IRIS_313-11104	Tro-Jap
IV	Hap2	Sample_IRIS_313-11109	Tro-Jap
IV	Hap2	Sample_IRIS_313-10870	Tro-Jap
IV	Hap2	Sample_IRIS_313-11788	Ind
IV	Hap2	Sample_426	Tem-Jap
IV	Hap2	Sample_CX14	Tem-Jap
IV	Hap2	Sample_IRIS_313-12060	Tem-Jap
IV	Hap2	Sample_IRIS_313-9438	Tem-Jap
IV	Hap2	Sample_CX140	Tem-Jap
IV	Hap2	Sample_IRIS_313-8140	Tro-Jap
IV	Hap2	Sample_IRIS_313-8149	Tem-Jap
IV	Hap2	Sample_IRIS_313-8148	Tem-Jap
IV	Hap2	Sample_IRIS_313-11526	Tro-Jap
IV	Hap2	Sample_IRIS_313-11527	Ind
IV	Hap2	Sample_IRIS_313-11532	Ind
IV	Hap2	Sample_B171	Tem-Jap
IV	Hap2	Sample_B168	Tem-Jap
IV	Hap2	Sample_B176	Ind
IV	Hap2	Sample_IRIS_313-10895	Tro-Jap
IV	Hap2	Sample_IRIS_313-10890	Tro-Jap
IV	Hap2	Sample_IRIS_313-10888	Tro-Jap
IV	Hap2	Sample_B056	Tem-Jap
IV	Hap2	Sample_IRIS_313-12330	Tro-Jap
IV	Hap2	Sample_IRIS_313-12323	Tro-Jap
IV	Hap2	Sample_IRIS_313-12313	Tro-Jap
IV	Hap2	Sample_IRIS_313-12321	Tro-Jap
IV	Hap2	Sample_IRIS_313-8166	Tem-Jap
IV	Hap2	Sample_IRIS_313-8159	Tem-Jap
IV	Hap2	Sample_IRIS_313-8155	Tro-Jap
IV	Hap2	Sample_IRIS_313-8158	Tem-Jap
IV	Hap2	Sample_IRIS_313-8162	Ind
IV	Hap2	Sample_IRIS_313-12003	Tem-Jap
IV	Hap2	Sample_IRIS_313-11253	Ind
IV	Hap2	Sample_209	Tem-Jap
IV	Hap2	Sample_436	Tem-Jap
IV	Hap2	Sample_IRIS_313-11540	Ind
IV	Hap2	Sample_IRIS_313-11539	Tro-Jap
IV	Hap2	Sample_IRIS_313-11536	Tro-Jap
IV	Hap2	Sample_IRIS_313-11537	Ind
IV	Hap2	Sample_CX269	Tro-Jap
IV	Hap2	Sample_B183	Tem-Jap
IV	Hap2	Sample_B189	Tro-Jap
IV	Hap2	Sample_IRIS_313-12307	Tro-Jap
IV	Hap2	Sample_IRIS_313-12312	Tro-Jap
IV	Hap2	Sample_CX306	Tem-Jap
IV	Hap2	Sample_B100	Tem-Jap
IV	Hap2	Sample_IRIS_313-11045	Tro-Jap
IV	Hap2	Sample_187	Tem-Jap
IV	Hap2	Sample_IRIS_313-8090	Tem-Jap
IV	Hap2	Sample_IRIS_313-8085	Tem-Jap
IV	Hap2	Sample_IRIS_313-8084	Tro-Jap
IV	Hap2	Sample_IRIS_313-8076	Tem-Jap
IV	Hap2	Sample_IRIS_313-8075	Tro-Jap
IV	Hap2	Sample_IRIS_313-8074	Tem-Jap
IV	Hap2	Sample_IRIS_313-8072	Tro-Jap
IV	Hap2	Sample_IRIS_313-11759	Ind
IV	Hap2	Sample_IRIS_313-11756	Ind
IV	Hap2	Sample_IRIS_313-11571	Ind
IV	Hap2	Sample_439	Tem-Jap
IV	Hap2	Sample_IRIS_313-9032	Ind
IV	Hap2	Sample_IRIS_313-9048	Tem-Jap
IV	Hap2	Sample_B179	Tem-Jap
IV	Hap2	Sample_B054	Tro-Jap
IV	Hap2	Sample_B004	Tem-Jap
IV	Hap2	Sample_IRIS_313-8214	Tem-Jap
IV	Hap2	Sample_IRIS_313-8213	Tro-Jap
IV	Hap2	Sample_CX77	Tro-Jap
IV	Hap2	Sample_CX359	Tro-Jap
IV	Hap2	Sample_CX427	Tem-Jap
IV	Hap2	Sample_IRIS_313-8167	Tem-Jap
IV	Hap2	Sample_CX428	Tem-Jap
IV	Hap2	Sample_CX429	Tem-Jap
IV	Hap2	Sample_IRIS_313-12289	Tro-Jap
IV	Hap2	Sample_IRIS_313-10656	Tro-Jap
IV	Hap2	Sample_IRIS_313-10440	Tem-Jap
IV	Hap2	Sample_IRIS_313-10437	Tem-Jap
IV	Hap2	Sample_IRIS_313-8063	Ind
IV	Hap2	Sample_IRIS_313-8065	Tem-Jap
IV	Hap2	Sample_IRIS_313-8058	Tem-Jap
IV	Hap2	Sample_IRIS_313-8690	Tro-Jap
IV	Hap2	Sample_IRIS_313-8665	Tem-Jap
IV	Hap2	Sample_IRIS_313-8694	Tro-Jap
IV	Hap2	Sample_IRIS_313-9702	Tem-Jap
IV	Hap2	Sample_IRIS_313-9066	Ind
IV	Hap2	Sample_IRIS_313-9698	Tem-Jap
IV	Hap2	Sample_IRIS_313-12299	Tro-Jap
IV	Hap2	Sample_B069	Tem-Jap
IV	Hap2	Sample_IRIS_313-8037	Ind
IV	Hap2	Sample_IRIS_313-12077	Tro-Jap
IV	Hap2	Sample_6	Tem-Jap
IV	Hap2	Sample_238	Tem-Jap
IV	Hap2	Sample_234	Tem-Jap
IV	Hap2	Sample_IRIS_313-10097	Tem-Jap
IV	Hap2	Sample_IRIS_313-9884	Tem-Jap
IV	Hap2	Sample_HP45	Tem-Jap
IV	Hap2	Sample_HP390	Tem-Jap
IV	Hap2	Sample_B250	Tem-Jap
IV	Hap2	Sample_IRIS_313-11268	Bas
IV	Hap2	Sample_B236	Tem-Jap
IV	Hap2	Sample_IRIS_313-9974	Tem-Jap
IV	Hap2	Sample_339	Tem-Jap
IV	Hap2	Sample_59	Tem-Jap
IV	Hap2	Sample_279	Tem-Jap
IV	Hap2	Sample_CX16	Tem-Jap
IV	Hap2	Sample_IRIS_313-10864	Bas
IV	Hap2	Sample_IRIS_313-9379	Tem-Jap
IV	Hap2	Sample_IRIS_313-11800	Tem-Jap
IV	Hap2	Sample_229	Tem-Jap
IV	Hap2	Sample_414	Tem-Jap
IV	Hap2	Sample_B205	Tem-Jap
IV	Hap2	Sample_320	Tem-Jap
IV	Hap2	Sample_B182	Tem-Jap
IV	Hap2	Sample_441	Tem-Jap
IV	Hap2	Sample_IRIS_313-12074	Bas
IV	Hap2	Sample_IRIS_313-12322	Tro-Jap
IV	Hap2	Sample_IRIS_313-10953	Tro-Jap
IV	Hap2	Sample_B154	Tem-Jap
IV	Hap2	Sample_IRIS_313-9228	Tem-Jap
IV	Hap2	Sample_389	Tem-Jap
IV	Hap2	Sample_IRIS_313-10430	Tem-Jap
IV	Hap2	Sample_B053	Tro-Jap
IV	Hap2	Sample_B002	Tem-Jap
IV	Hap2	Sample_B223	Tem-Jap
IV	Hap2	Sample_B057	Tem-Jap
IV	Hap2	Sample_B001	Tem-Jap
IV	Hap2	Sample_IRIS_313-12242	Tro-Jap
IV	Hap2	Sample_CX211	Tem-Jap
IV	Hap2	Sample_IRIS_313-8066	Tem-Jap
IV	Hap2	Sample_IRIS_313-9887	Tem-Jap
IV	Hap2	Sample_IRIS_313-9838	Tem-Jap
IV	Hap2	Sample_B134	Tro-Jap
IV	Hap2	Sample_318	Tem-Jap
IV	Hap2	Sample_IRIS_313-10959	Tro-Jap
IV	Hap2	Sample_IRIS_313-10084	Tem-Jap
IV	Hap2	Sample_CX78	Tem-Jap
IV	Hap2	Sample_B245	Tro-Jap
IV	Hap2	Sample_B103	Tem-Jap
IV	Hap2	Sample_IRIS_313-10703	Tro-Jap
IV	Hap2	Sample_B218	Tem-Jap
IV	Hap2	Sample_B258	Tem-Jap
IV	Hap2	Sample_IRIS_313-8856	Tem-Jap
IV	Hap2	Sample_432	Tem-Jap
IV	Hap2	Sample_IRIS_313-10747	Tro-Jap
IV	Hap2	Sample_393	Tem-Jap
V	Hap15	Sample_CX382	Ind
VI	Hap4	Sample_IRIS_313-8121	Tem-Jap
VI	Hap4	Sample_IRIS_313-9817	Tro-Jap
VI	Hap4	Sample_IRIS_313-9301	Tro-Jap
VI	Hap4	Sample_IRIS_313-9609	Ind
VI	Hap4	Sample_IRIS_313-11479	Ind
VI	Hap4	Sample_IRIS_313-10917	Ind
VI	Hap4	Sample_IRIS_313-11498	Tem-Jap
VI	Hap4	Sample_IRIS_313-11790	Ind
VI	Hap4	Sample_IRIS_313-12297	Ind
VI	Hap4	Sample_IRIS_313-10793	Tro-Jap
VI	Hap4	Sample_CX130	Ind
VI	Hap4	Sample_IRIS_313-11069	Ind
VI	Hap4	Sample_IRIS_313-11413	Aus
VI	Hap4	Sample_IRIS_313-9422	Aus
VI	Hap4	Sample_IRIS_313-10032	Ind
VI	Hap4	Sample_B049	Aus
VI	Hap4	Sample_IRIS_313-9449	Aus
VI	Hap4	Sample_IRIS_313-10549	Aus
VI	Hap4	Sample_IRIS_313-11272	Aus
VI	Hap4	Sample_IRIS_313-11232	Aus
VI	Hap4	Sample_IRIS_313-11274	Aus
VI	Hap4	Sample_IRIS_313-8712	Bas
VI	Hap4	Sample_B044	Ind
VI	Hap4	Sample_IRIS_313-10595	Aus
VI	Hap4	Sample_IRIS_313-11603	Aus
VI	Hap4	Sample_IRIS_313-8727	Ind
VI	Hap4	Sample_IRIS_313-11564	Ind
VI	Hap4	Sample_IRIS_313-10604	Aus
VI	Hap4	Sample_IRIS_313-9778	Ind
VI	Hap4	Sample_IRIS_313-11289	Bas
VI	Hap4	Sample_IRIS_313-11015	Aus
VI	Hap4	Sample_IRIS_313-11016	Aus
VI	Hap4	Sample_IRIS_313-11017	Aus
VI	Hap4	Sample_IRIS_313-11013	Aus
VI	Hap4	Sample_IRIS_313-11018	Aus
VI	Hap4	Sample_IRIS_313-11068	Bas
VI	Hap4	Sample_IRIS_313-11066	Bas
VI	Hap4	Sample_IRIS_313-11064	Aus
VI	Hap4	Sample_IRIS_313-11062	Bas
VI	Hap4	Sample_IRIS_313-11063	Aus
VI	Hap4	Sample_IRIS_313-11060	Aus
VI	Hap4	Sample_CX143	Bas
VI	Hap4	Sample_IRIS_313-11362	Bas
VI	Hap4	Sample_IRIS_313-12183	Aus
VI	Hap4	Sample_IRIS_313-10925	Aus
VI	Hap4	Sample_IRIS_313-11809	Ind
VI	Hap4	Sample_IRIS_313-10736	Aus
VI	Hap4	Sample_IRIS_313-12139	Aus
VI	Hap4	Sample_IRIS_313-11265	Aus
VI	Hap4	Sample_IRIS_313-11258	Bas
VI	Hap4	Sample_IRIS_313-10623	Aus
VI	Hap4	Sample_IRIS_313-11617	Aus
VI	Hap4	Sample_IRIS_313-11620	Ind
VI	Hap4	Sample_IRIS_313-11619	Aus
VI	Hap4	Sample_IRIS_313-10608	Ind
VI	Hap4	Sample_IRIS_313-11643	Ind
VI	Hap4	Sample_IRIS_313-11604	Ind
VI	Hap4	Sample_IRIS_313-10927	Aus
VI	Hap4	Sample_B243	Aus
VI	Hap4	Sample_IRIS_313-12141	Aus
VI	Hap4	Sample_IRIS_313-10605	Ind
VI	Hap4	Sample_IRIS_313-9949	Aus
VI	Hap4	Sample_IRIS_313-9963	Tem-Jap
VI	Hap4	Sample_IRIS_313-11476	Aus
VI	Hap4	Sample_IRIS_313-10987	Aus
VI	Hap4	Sample_IRIS_313-10670	Bas
VI	Hap4	Sample_IRIS_313-10676	Ind
VI	Hap4	Sample_IRIS_313-9262	Ind
VI	Hap4	Sample_IRIS_313-9283	Aus
VI	Hap4	Sample_IRIS_313-10969	Aus
VI	Hap4	Sample_IRIS_313-10976	Aus
VI	Hap4	Sample_IRIS_313-11218	Bas
VI	Hap4	Sample_IRIS_313-12094	Bas
VI	Hap4	Sample_IRIS_313-8398	Aus
VI	Hap4	Sample_IRIS_313-8410	Aus
VI	Hap4	Sample_IRIS_313-8326	Ind
VI	Hap4	Sample_IRIS_313-9661	Aus
VI	Hap4	Sample_IRIS_313-9695	Ind
VI	Hap4	Sample_CX149	Bas
VI	Hap4	Sample_IRIS_313-11663	Ind
VI	Hap4	Sample_IRIS_313-11451	Aus
VI	Hap4	Sample_IRIS_313-11191	Aus
VI	Hap4	Sample_IRIS_313-10592	Aus
VI	Hap4	Sample_IRIS_313-11454	Aus
VI	Hap4	Sample_IRIS_313-11825	Bas
VI	Hap4	Sample_IRIS_313-10602	Aus
VI	Hap4	Sample_IRIS_313-9400	Ind
VI	Hap4	Sample_CX110	Bas
VI	Hap4	Sample_IRIS_313-12065	Aus
VI	Hap4	Sample_IRIS_313-12055	Aus
VI	Hap4	Sample_IRIS_313-11458	Tem-Jap
VI	Hap4	Sample_IRIS_313-8554	Aus
VI	Hap4	Sample_IRIS_313-10732	Bas
VI	Hap4	Sample_IRIS_313-11737	Ind
VI	Hap4	Sample_IRIS_313-10534	Aus
VI	Hap4	Sample_IRIS_313-7933	Tro-Jap
VI	Hap4	Sample_IRIS_313-9313	Ind
VI	Hap4	Sample_IRIS_313-10845	Ind
VI	Hap4	Sample_IRIS_313-10852	Aus
VI	Hap4	Sample_IRIS_313-10851	Bas
VI	Hap4	Sample_IRIS_313-11477	Ind
VI	Hap4	Sample_IRIS_313-11483	Aus
VI	Hap4	Sample_IRIS_313-11963	Aus
VI	Hap4	Sample_IRIS_313-10718	Aus
VI	Hap4	Sample_IRIS_313-11698	Ind
VI	Hap4	Sample_IRIS_313-15908	Bas
VI	Hap4	Sample_IRIS_313-11629	Bas
VI	Hap4	Sample_IRIS_313-11630	Bas
VI	Hap4	Sample_IRIS_313-11625	Bas
VI	Hap4	Sample_IRIS_313-11626	Bas
VI	Hap4	Sample_IRIS_313-8321	Aus
VI	Hap4	Sample_IRIS_313-9172	Ind
VI	Hap4	Sample_IRIS_313-10603	Ind
VI	Hap4	Sample_IRIS_313-11632	Ind
VI	Hap4	Sample_IRIS_313-10861	Aus
VI	Hap4	Sample_IRIS_313-11636	Ind
VI	Hap4	Sample_IRIS_313-10933	Bas
VI	Hap4	Sample_IRIS_313-10930	Aus
VI	Hap4	Sample_IRIS_313-11492	Ind
VI	Hap4	Sample_IRIS_313-11489	Ind
VI	Hap4	Sample_IRIS_313-10521	Bas
VI	Hap4	Sample_IRIS_313-12002	Aus
VI	Hap4	Sample_IRIS_313-8813	Bas
VI	Hap4	Sample_IRIS_313-11712	Ind
VI	Hap4	Sample_IRIS_313-8641	Aus
VI	Hap4	Sample_IRIS_313-10725	Ind
VI	Hap4	Sample_IRIS_313-10963	Aus
VI	Hap4	Sample_IRIS_313-10965	Aus
VI	Hap4	Sample_IRIS_313-11324	Aus
VI	Hap4	Sample_IRIS_313-11323	Aus
VI	Hap4	Sample_IRIS_313-12284	Ind
VI	Hap4	Sample_IRIS_313-11982	Aus
VI	Hap4	Sample_IRIS_313-11766	Ind
VI	Hap4	Sample_IRIS_313-11022	Bas
VI	Hap4	Sample_IRIS_313-11021	Bas
VI	Hap4	Sample_IRIS_313-8747	Bas
VI	Hap4	Sample_IRIS_313-9170	Bas
VI	Hap4	Sample_IRIS_313-11058	Aus
VI	Hap4	Sample_IRIS_313-10598	Aus
VI	Hap4	Sample_IRIS_313-11051	Aus
VI	Hap4	Sample_IRIS_313-11053	Aus
VI	Hap4	Sample_IRIS_313-11054	Aus
VI	Hap4	Sample_IRIS_313-11056	Ind
VI	Hap4	Sample_IRIS_313-11298	Aus
VI	Hap4	Sample_IRIS_313-11297	Bas
VI	Hap4	Sample_IRIS_313-9629	Ind
VI	Hap4	Sample_IRIS_313-9626	Aus
VI	Hap4	Sample_IRIS_313-11037	Aus
VI	Hap4	Sample_IRIS_313-11035	Aus
VI	Hap4	Sample_IRIS_313-11034	Aus
VI	Hap4	Sample_IRIS_313-11350	Bas
VI	Hap4	Sample_IRIS_313-11555	Ind
VI	Hap4	Sample_CX368	Ind
VI	Hap4	Sample_IRIS_313-11047	Aus
VI	Hap4	Sample_IRIS_313-11048	Aus
VI	Hap4	Sample_IRIS_313-11049	Aus
VI	Hap4	Sample_IRIS_313-11567	Ind
VI	Hap4	Sample_IRIS_313-8656	Bas
VI	Hap4	Sample_IRIS_313-11027	Aus
VI	Hap4	Sample_IRIS_313-11024	Aus
VI	Hap4	Sample_IRIS_313-11277	Aus
VI	Hap4	Sample_IRIS_313-11020	Aus
VI	Hap4	Sample_IRIS_313-11286	Ind
VI	Hap4	Sample_IRIS_313-10871	Aus
VI	Hap4	Sample_IRIS_313-10876	Aus
VI	Hap4	Sample_IRIS_313-11059	Aus
VI	Hap4	Sample_IRIS_313-11917	Aus
VI	Hap4	Sample_IRIS_313-11050	Aus
VI	Hap4	Sample_IRIS_313-11057	Aus
VI	Hap4	Sample_IRIS_313-11374	Aus
VI	Hap4	Sample_IRIS_313-11371	Aus
VI	Hap4	Sample_IRIS_313-8739	Tro-Jap
VI	Hap4	Sample_IRIS_313-11742	Bas
VI	Hap4	Sample_IRIS_313-11356	Bas
VI	Hap4	Sample_IRIS_313-10543	Aus
VI	Hap4	Sample_IRIS_313-10587	Aus
VI	Hap4	Sample_IRIS_313-11216	Aus
VI	Hap4	Sample_IRIS_313-11112	Aus
VI	Hap4	Sample_IRIS_313-10981	Aus
VI	Hap4	Sample_IRIS_313-11484	Ind
VI	Hap4	Sample_IRIS_313-10979	Aus
VI	Hap4	Sample_IRIS_313-10978	Ind
VI	Hap4	Sample_IRIS_313-11557	Ind
VI	Hap4	Sample_IRIS_313-8721	Aus
VI	Hap4	Sample_IRIS_313-7728	Ind
VI	Hap4	Sample_IRIS_313-10735	Aus
VI	Hap4	Sample_IRIS_313-11023	Bas
VI	Hap4	Sample_DRR008446	Aus
VI	Hap4	Sample_IRIS_313-11214	Aus
VI	Hap4	Sample_IRIS_313-11251	Ind
VI	Hap4	Sample_IRIS_313-10737	Aus
VII	Hap7	Sample_B156	Ind
VII	Hap7	Sample_CX360	Ind
VII	Hap7	Sample_B127	Ind
VII	Hap7	Sample_IRIS_313-11437	Tem-Jap
VIII	Hap16	Sample_IRIS_313-10902	Ind
IX	Hap8	Sample_CX35	Ind
IX	Hap8	Sample_IRIS_313-11303	Ind
IX	Hap8	Sample_B090	Ind
IX	Hap8	Sample_B247	Ind
X	Hap17	Sample_B062	Ind
XI	Hap18	Sample_IRIS_313-11307	Ind
XII	Hap9	Sample_B095	Ind
XII	Hap9	Sample_IRIS_313-11594	Aus
XII	Hap9	Sample_IRIS_313-7778	Ind
XII	Hap9	Sample_B246	Ind
XIII	Hap19	Sample_CX349	Ind
XIV	Hap10	Sample_IRIS_313-8288	Ind
XIV	Hap10	Sample_IRIS_313-10825	Ind
XIV	Hap10	Sample_IRIS_313-11302	Ind
XIV	Hap10	Sample_IRIS_313-11055	Aus
XV	Hap12	Sample_CX278	Ind
XV	Hap12	Sample_B147	Ind
XVI	Hap11	Sample_IRIS_313-9986	Ind
XVI	Hap11	Sample_IRIS_313-11570	Tem-Jap
XVI	Hap11	Sample_CX375	Ind
XVII	Hap13	Sample_IRIS_313-11345	Ind
XVII	Hap13	Sample_IRIS_313-7769	Ind
XVIII	Hap20	Sample_IRIS_313-10441	Ind
XIX	Hap21	Sample_IRIS_313-8137	Ind
XX	Hap22	Sample_IRIS_313-11400	Ind
XXI	Hap23	Sample_CX343	Ind
XXII	Hap24	Sample_IRIS_313-8996	Ind
XXIII	Hap25	Sample_IRIS_313-11507	Ind
XXIV	Hap26	Sample_CX249	Ind
XXV	Hap27	Sample_CX270	Ind
XXVI	Hap28	Sample_CX147	Ind
XXVII	Hap29	Sample_B082	Ind
XXVIII	Hap14	Sample_W1715	Wild
XXVIII	Hap14	Sample_W1559	Wild
XXIX	Hap30	Sample_W1748	Wild
XXX	Hap6	Sample_W0171	Wild
XXX	Hap6	Sample_W1096	Wild
XXX	Hap6	Sample_W1859	Wild
XXX	Hap6	Sample_W1725	Wild
XXX	Hap6	Sample_W2198	Wild
XXX	Hap6	Sample_W1940	Wild
XXX	Hap6	Sample_W3046	Wild
XXX	Hap6	Sample_W1790	Wild
XXX	Hap6	Sample_W1854	Wild
XXX	Hap6	Sample_W3105	Wild
[truncated: 2 more rows]

## Sheet: NADHGOGAT2_hap_map
display_hap	global_hap	panel	count	Aus	Bas	Ind	Tem-Jap	Tro-Jap	Wild
Hap1	Hap1	cultivated	1553	127	37	1199	54	136	0
Hap2	Hap2	cultivated	298	2	4	19	236	37	0
Hap3	Hap3	cultivated	100	0	5	15	4	76	0
Hap4	Hap4	cultivated	5	0	0	5	0	0	0
Hap5	Hap5	cultivated	5	0	0	4	0	1	0
Hap6	Hap6	cultivated	5	0	0	3	1	1	0
Hap7	Hap10	cultivated	2	0	0	2	0	0	0
Hap8	Hap8	cultivated	2	0	0	1	1	0	0
Hap9	Hap9	cultivated	2	0	0	0	2	0	0
Hap10	Hap16	cultivated	1	0	0	0	1	0	0
Hap11	Hap17	cultivated	1	0	0	1	0	0	0
Hap12	Hap18	cultivated	1	0	0	0	1	0	0
Hap13	Hap19	cultivated	1	0	0	0	1	0	0
Hap14	Hap20	cultivated	1	0	0	0	1	0	0
Hap15	Hap21	cultivated	1	0	0	0	0	1	0
Hap16	Hap22	cultivated	1	0	0	0	0	1	0
Hap17	Hap23	cultivated	1	0	0	0	1	0	0
Hap18	Hap7	wild	3	0	0	0	0	0	3
Hap19	Hap11	wild	2	0	0	0	0	0	2
Hap20	Hap12	wild	2	0	0	0	0	0	2
Hap21	Hap13	wild	2	0	0	0	0	0	2
Hap22	Hap14	wild	2	0	0	0	0	0	2
Hap23	Hap15	wild	2	0	0	0	0	0	2
Hap24	Hap24	wild	1	0	0	0	0	0	1
Hap25	Hap25	wild	1	0	0	0	0	0	1
Hap26	Hap26	wild	1	0	0	0	0	0	1
Hap27	Hap27	wild	1	0	0	0	0	0	1

## Sheet: NADHGOGAT2_haplotypes
hap	count	Aus	Bas	Ind	Tem-Jap	Tro-Jap	Wild
Hap1	1553	127	37	1199	54	136	0
Hap2	298	2	4	19	236	37	0
Hap3	100	0	5	15	4	76	0
Hap4	5	0	0	5	0	0	0
Hap5	5	0	0	4	0	1	0
Hap6	5	0	0	3	1	1	0
Hap7	3	0	0	0	0	0	3
Hap10	2	0	0	2	0	0	0
Hap11	2	0	0	0	0	0	2
Hap12	2	0	0	0	0	0	2
Hap13	2	0	0	0	0	0	2
Hap14	2	0	0	0	0	0	2
Hap15	2	0	0	0	0	0	2
Hap8	2	0	0	1	1	0	0
Hap9	2	0	0	0	2	0	0
Hap16	1	0	0	0	1	0	0
Hap17	1	0	0	1	0	0	0
Hap18	1	0	0	0	1	0	0
Hap19	1	0	0	0	1	0	0
Hap20	1	0	0	0	1	0	0
Hap21	1	0	0	0	0	1	0
Hap22	1	0	0	0	0	1	0
Hap23	1	0	0	0	1	0	0
Hap24	1	0	0	0	0	0	1
Hap25	1	0	0	0	0	0	1
Hap26	1	0	0	0	0	0	1
Hap27	1	0	0	0	0	0	1

## Sheet: NADHGOGAT2_assignments
pegas_hap	hap	sample	group
I	Hap2	Sample_IRIS_313-11654	Ind
I	Hap2	Sample_IRIS_313-11653	Tem-Jap
I	Hap2	Sample_CX56	Tem-Jap
I	Hap2	Sample_IRIS_313-11021	Bas
I	Hap2	Sample_IRIS_313-8214	Tem-Jap
I	Hap2	Sample_B001	Tem-Jap
I	Hap2	Sample_B122	Tem-Jap
I	Hap2	Sample_IRIS_313-10567	Tem-Jap
I	Hap2	Sample_IRIS_313-9838	Tem-Jap
I	Hap2	Sample_CX47	Tem-Jap
I	Hap2	Sample_IRIS_313-9841	Ind
I	Hap2	Sample_IRIS_313-9770	Tem-Jap
I	Hap2	Sample_B167	Tem-Jap
I	Hap2	Sample_B161	Tem-Jap
I	Hap2	Sample_B162	Tem-Jap
I	Hap2	Sample_6	Tem-Jap
I	Hap2	Sample_IRIS_313-10469	Tem-Jap
I	Hap2	Sample_IRIS_313-10453	Tem-Jap
I	Hap2	Sample_IRIS_313-8115	Tem-Jap
I	Hap2	Sample_IRIS_313-8138	Tem-Jap
I	Hap2	Sample_IRIS_313-8118	Tem-Jap
I	Hap2	Sample_IRIS_313-8116	Tem-Jap
I	Hap2	Sample_IRIS_313-8121	Tem-Jap
I	Hap2	Sample_IRIS_313-8124	Tro-Jap
I	Hap2	Sample_IRIS_313-8126	Tem-Jap
I	Hap2	Sample_464	Tem-Jap
I	Hap2	Sample_IRIS_313-15904	Tem-Jap
I	Hap2	Sample_238	Tem-Jap
I	Hap2	Sample_234	Tem-Jap
I	Hap2	Sample_HP44	Tem-Jap
I	Hap2	Sample_IRIS_313-10097	Tem-Jap
I	Hap2	Sample_IRIS_313-8011	Tro-Jap
I	Hap2	Sample_IRIS_313-10059	Tem-Jap
I	Hap2	Sample_IRIS_313-9887	Tem-Jap
I	Hap2	Sample_IRIS_313-9884	Tem-Jap
I	Hap2	Sample_IRIS_313-9886	Tem-Jap
I	Hap2	Sample_HP45	Tem-Jap
I	Hap2	Sample_HP390	Tem-Jap
I	Hap2	Sample_CX142	Tem-Jap
I	Hap2	Sample_HP48	Tem-Jap
I	Hap2	Sample_B134	Tro-Jap
I	Hap2	Sample_IRIS_313-10642	Tem-Jap
I	Hap2	Sample_IRIS_313-10916	Tem-Jap
I	Hap2	Sample_IRIS_313-8111	Tem-Jap
I	Hap2	Sample_B245	Tro-Jap
I	Hap2	Sample_B250	Tem-Jap
I	Hap2	Sample_IRIS_313-8112	Tem-Jap
I	Hap2	Sample_199_50	Tem-Jap
I	Hap2	Sample_IRIS_313-10617	Tem-Jap
I	Hap2	Sample_IRIS_313-12352	Tro-Jap
I	Hap2	Sample_105	Tem-Jap
I	Hap2	Sample_CX57	Tem-Jap
I	Hap2	Sample_92	Tem-Jap
I	Hap2	Sample_90	Tem-Jap
I	Hap2	Sample_IRIS_313-9771	Tro-Jap
I	Hap2	Sample_B046	Tem-Jap
I	Hap2	Sample_IRIS_313-9701	Tem-Jap
I	Hap2	Sample_CX579	Tem-Jap
I	Hap2	Sample_CX578	Tem-Jap
I	Hap2	Sample_B235	Tem-Jap
I	Hap2	Sample_B236	Tem-Jap
I	Hap2	Sample_B240	Tem-Jap
I	Hap2	Sample_B241	Tro-Jap
I	Hap2	Sample_IRIS_313-10618	Tem-Jap
I	Hap2	Sample_IRIS_313-8486	Tro-Jap
I	Hap2	Sample_IRIS_313-9937	Aus
I	Hap2	Sample_IRIS_313-9964	Tem-Jap
I	Hap2	Sample_78	Tem-Jap
I	Hap2	Sample_IRIS_313-8037	Ind
I	Hap2	Sample_IRIS_313-8033	Tem-Jap
I	Hap2	Sample_IRIS_313-8025	Tem-Jap
I	Hap2	Sample_IRIS_313-8024	Tem-Jap
I	Hap2	Sample_IRIS_313-8023	Tem-Jap
I	Hap2	Sample_IRIS_313-8119	Tem-Jap
I	Hap2	Sample_IRIS_313-8123	Tem-Jap
I	Hap2	Sample_IRIS_313-9724	Tem-Jap
I	Hap2	Sample_IRIS_313-11246	Tem-Jap
I	Hap2	Sample_CX383	Tem-Jap
I	Hap2	Sample_IRIS_313-11586	Ind
I	Hap2	Sample_143	Tem-Jap
I	Hap2	Sample_B228	Tem-Jap
I	Hap2	Sample_B225	Tem-Jap
I	Hap2	Sample_B226	Tem-Jap
I	Hap2	Sample_360	Tem-Jap
I	Hap2	Sample_IRIS_313-11890	Tem-Jap
I	Hap2	Sample_72	Tem-Jap
I	Hap2	Sample_IRIS_313-11922	Tro-Jap
I	Hap2	Sample_IRIS_313-11924	Tro-Jap
I	Hap2	Sample_IRIS_313-8041	Tem-Jap
I	Hap2	Sample_IRIS_313-8049	Tem-Jap
I	Hap2	Sample_IRIS_313-8052	Tro-Jap
I	Hap2	Sample_IRIS_313-10677	Tem-Jap
I	Hap2	Sample_IRIS_313-11582	Tem-Jap
I	Hap2	Sample_B223	Tem-Jap
I	Hap2	Sample_B215	Tem-Jap
I	Hap2	Sample_B218	Tem-Jap
I	Hap2	Sample_IRIS_313-12077	Tro-Jap
I	Hap2	Sample_IRIS_313-11202	Tem-Jap
I	Hap2	Sample_339	Tem-Jap
I	Hap2	Sample_IRIS_313-11875	Tem-Jap
I	Hap2	Sample_267	Tem-Jap
I	Hap2	Sample_IRIS_313-9996	Tro-Jap
I	Hap2	Sample_59	Tem-Jap
I	Hap2	Sample_57	Tem-Jap
I	Hap2	Sample_IRIS_313-8326	Ind
I	Hap2	Sample_B045	Tem-Jap
I	Hap2	Sample_Line133	Tem-Jap
I	Hap2	Sample_IRIS_313-8200	Tem-Jap
I	Hap2	Sample_IRIS_313-8204	Tem-Jap
I	Hap2	Sample_IRIS_313-8195	Tem-Jap
I	Hap2	Sample_IRIS_313-9228	Tem-Jap
I	Hap2	Sample_CX350	Tem-Jap
I	Hap2	Sample_CX396	Tem-Jap
I	Hap2	Sample_CX397	Tem-Jap
I	Hap2	Sample_IRIS_313-11661	Aus
I	Hap2	Sample_158	Tem-Jap
I	Hap2	Sample_IRIS_313-8208	Tem-Jap
I	Hap2	Sample_322	Tem-Jap
I	Hap2	Sample_325	Tem-Jap
I	Hap2	Sample_326	Tem-Jap
I	Hap2	Sample_329	Tem-Jap
I	Hap2	Sample_B034	Tem-Jap
I	Hap2	Sample_B036	Tem-Jap
I	Hap2	Sample_279	Tem-Jap
I	Hap2	Sample_278	Tem-Jap
I	Hap2	Sample_IRIS_313-11829	Ind
I	Hap2	Sample_IRIS_313-11725	Ind
I	Hap2	Sample_281	Tem-Jap
I	Hap2	Sample_CX380	Tem-Jap
I	Hap2	Sample_IRIS_313-11655	Ind
I	Hap2	Sample_IRIS_313-11651	Tem-Jap
I	Hap2	Sample_IRIS_313-11652	Tem-Jap
I	Hap2	Sample_IRIS_313-10570	Tem-Jap
I	Hap2	Sample_IRIS_313-8170	Tro-Jap
I	Hap2	Sample_IRIS_313-10564	Tem-Jap
I	Hap2	Sample_189	Tem-Jap
I	Hap2	Sample_IRIS_313-12061	Tem-Jap
I	Hap2	Sample_IRIS_313-12059	Tem-Jap
I	Hap2	Sample_IRIS_313-12054	Tem-Jap
I	Hap2	Sample_CX16	Tem-Jap
I	Hap2	Sample_CX165	Tem-Jap
I	Hap2	Sample_354	Tem-Jap
I	Hap2	Sample_IRIS_313-8565	Tro-Jap
I	Hap2	Sample_IRIS_313-11973	Tem-Jap
I	Hap2	Sample_380	Tem-Jap
I	Hap2	Sample_IRIS_313-10834	Tro-Jap
I	Hap2	Sample_IRIS_313-7933	Tro-Jap
I	Hap2	Sample_B069	Tem-Jap
I	Hap2	Sample_CX344	Tem-Jap
I	Hap2	Sample_B269	Tem-Jap
I	Hap2	Sample_IRIS_313-12076	Tro-Jap
I	Hap2	Sample_IRIS_313-12071	Tro-Jap
I	Hap2	Sample_CX211	Tem-Jap
I	Hap2	Sample_IRIS_313-11702	Ind
I	Hap2	Sample_IRIS_313-9790	Tem-Jap
I	Hap2	Sample_388	Tem-Jap
I	Hap2	Sample_389	Tem-Jap
I	Hap2	Sample_391	Tem-Jap
I	Hap2	Sample_393	Tem-Jap
I	Hap2	Sample_IRIS_313-9813	Tem-Jap
I	Hap2	Sample_IRIS_313-8755	Tem-Jap
I	Hap2	Sample_B258	Tem-Jap
I	Hap2	Sample_110	Tem-Jap
I	Hap2	Sample_IRIS_313-8143	Ind
I	Hap2	Sample_IRIS_313-8142	Tem-Jap
I	Hap2	Sample_1797	Tem-Jap
I	Hap2	Sample_IRIS_313-10124	Tem-Jap
I	Hap2	Sample_IRIS_313-10119	Tem-Jap
I	Hap2	Sample_IRIS_313-8141	Tem-Jap
I	Hap2	Sample_IRIS_313-10258	Bas
I	Hap2	Sample_IRIS_313-8147	Ind
I	Hap2	Sample_218	Tem-Jap
I	Hap2	Sample_IRIS_313-8151	Tem-Jap
I	Hap2	Sample_98	Tem-Jap
I	Hap2	Sample_IRIS_313-8815	Tro-Jap
I	Hap2	Sample_B016	Tem-Jap
I	Hap2	Sample_IRIS_313-10228	Tro-Jap
I	Hap2	Sample_IRIS_313-9379	Tem-Jap
I	Hap2	Sample_IRIS_313-8109	Tro-Jap
I	Hap2	Sample_IRIS_313-8105	Tem-Jap
I	Hap2	Sample_Line135	Tem-Jap
I	Hap2	Sample_IRIS_313-8099	Tem-Jap
I	Hap2	Sample_IRIS_313-8095	Tro-Jap
I	Hap2	Sample_IRIS_313-8096	Tem-Jap
I	Hap2	Sample_B003	Tem-Jap
I	Hap2	Sample_B005	Tem-Jap
I	Hap2	Sample_CX356	Tem-Jap
I	Hap2	Sample_IRIS_313-7850	Ind
I	Hap2	Sample_IRIS_313-8128	Ind
I	Hap2	Sample_IRIS_313-11800	Tem-Jap
I	Hap2	Sample_29	Tem-Jap
I	Hap2	Sample_IRIS_313-11691	Ind
I	Hap2	Sample_IRIS_313-8856	Tem-Jap
I	Hap2	Sample_IRIS_313-8857	Tro-Jap
I	Hap2	Sample_IRIS_313-8873	Tem-Jap
I	Hap2	Sample_229	Tem-Jap
I	Hap2	Sample_IRIS_313-11984	Tem-Jap
I	Hap2	Sample_414	Tem-Jap
I	Hap2	Sample_411	Tem-Jap
I	Hap2	Sample_412	Tem-Jap
I	Hap2	Sample_215	Tem-Jap
I	Hap2	Sample_IRIS_313-8129	Tem-Jap
I	Hap2	Sample_Line93	Tem-Jap
I	Hap2	Sample_IRIS_313-11023	Bas
I	Hap2	Sample_CX534	Tem-Jap
I	Hap2	Sample_134	Tem-Jap
I	Hap2	Sample_130	Tem-Jap
I	Hap2	Sample_IRIS_313-10563	Tem-Jap
I	Hap2	Sample_IRIS_313-8177	Tem-Jap
I	Hap2	Sample_IRIS_313-11522	Ind
I	Hap2	Sample_IRIS_313-8171	Tem-Jap
I	Hap2	Sample_IRIS_313-11336	Tem-Jap
I	Hap2	Sample_IRIS_313-10089	Tem-Jap
I	Hap2	Sample_IRIS_313-10084	Tem-Jap
I	Hap2	Sample_B212	Tem-Jap
I	Hap2	Sample_IRIS_313-10840	Tem-Jap
I	Hap2	Sample_IRIS_313-10839	Tem-Jap
I	Hap2	Sample_B070	Tem-Jap
I	Hap2	Sample_IRIS_313-12336	Tro-Jap
I	Hap2	Sample_IRIS_313-8747	Bas
I	Hap2	Sample_IRIS_313-11788	Ind
I	Hap2	Sample_320	Tem-Jap
I	Hap2	Sample_318	Tem-Jap
I	Hap2	Sample_32	Tem-Jap
I	Hap2	Sample_426	Tem-Jap
I	Hap2	Sample_CX14	Tem-Jap
I	Hap2	Sample_IRIS_313-12060	Tem-Jap
I	Hap2	Sample_CX140	Tem-Jap
I	Hap2	Sample_IRIS_313-8140	Tro-Jap
I	Hap2	Sample_IRIS_313-8149	Tem-Jap
I	Hap2	Sample_IRIS_313-8148	Tem-Jap
I	Hap2	Sample_B171	Tem-Jap
I	Hap2	Sample_B168	Tem-Jap
I	Hap2	Sample_IRIS_313-10889	Tro-Jap
I	Hap2	Sample_B056	Tem-Jap
I	Hap2	Sample_IRIS_313-12330	Tro-Jap
I	Hap2	Sample_IRIS_313-8166	Tem-Jap
I	Hap2	Sample_IRIS_313-8159	Tem-Jap
I	Hap2	Sample_IRIS_313-8155	Tro-Jap
I	Hap2	Sample_IRIS_313-8158	Tem-Jap
I	Hap2	Sample_IRIS_313-8162	Ind
I	Hap2	Sample_209	Tem-Jap
I	Hap2	Sample_436	Tem-Jap
I	Hap2	Sample_432	Tem-Jap
I	Hap2	Sample_IRIS_313-11536	Tro-Jap
I	Hap2	Sample_B183	Tem-Jap
I	Hap2	Sample_CX306	Tem-Jap
I	Hap2	Sample_187	Tem-Jap
I	Hap2	Sample_IRIS_313-8090	Tem-Jap
I	Hap2	Sample_IRIS_313-8085	Tem-Jap
I	Hap2	Sample_IRIS_313-8084	Tro-Jap
I	Hap2	Sample_IRIS_313-8075	Tro-Jap
I	Hap2	Sample_IRIS_313-11571	Ind
I	Hap2	Sample_439	Tem-Jap
I	Hap2	Sample_441	Tem-Jap
I	Hap2	Sample_445	Tem-Jap
I	Hap2	Sample_IRIS_313-9048	Tem-Jap
I	Hap2	Sample_B179	Tem-Jap
I	Hap2	Sample_B004	Tem-Jap
I	Hap2	Sample_IRIS_313-8213	Tro-Jap
I	Hap2	Sample_CX78	Tem-Jap
I	Hap2	Sample_CX427	Tem-Jap
I	Hap2	Sample_B154	Tem-Jap
I	Hap2	Sample_IRIS_313-8167	Tem-Jap
I	Hap2	Sample_CX428	Tem-Jap
I	Hap2	Sample_CX429	Tem-Jap
I	Hap2	Sample_IRIS_313-12289	Tro-Jap
I	Hap2	Sample_IRIS_313-10440	Tem-Jap
I	Hap2	Sample_IRIS_313-10430	Tem-Jap
I	Hap2	Sample_IRIS_313-10437	Tem-Jap
I	Hap2	Sample_IRIS_313-8065	Tem-Jap
I	Hap2	Sample_IRIS_313-8690	Tro-Jap
I	Hap2	Sample_IRIS_313-8665	Tem-Jap
I	Hap2	Sample_IRIS_313-9702	Tem-Jap
I	Hap2	Sample_B102	Tem-Jap
I	Hap2	Sample_IRIS_313-9698	Tem-Jap
I	Hap2	Sample_B008	Tem-Jap
I	Hap2	Sample_IRIS_313-12003	Tem-Jap
I	Hap2	Sample_IRIS_313-8135	Tro-Jap
I	Hap2	Sample_B182	Tem-Jap
I	Hap2	Sample_IRIS_313-8481	Tem-Jap
I	Hap2	Sample_CX212	Tem-Jap
I	Hap2	Sample_23	Tem-Jap
I	Hap2	Sample_IRIS_313-10032	Ind
I	Hap2	Sample_IRIS_313-12217	Tem-Jap
I	Hap2	Sample_480	Tem-Jap
I	Hap2	Sample_B111	Tem-Jap
I	Hap2	Sample_B230	Tem-Jap
I	Hap2	Sample_IRIS_313-9438	Tem-Jap
I	Hap2	Sample_B057	Tem-Jap
I	Hap2	Sample_CX315	Tem-Jap
I	Hap2	Sample_CX213	Tem-Jap
I	Hap2	Sample_IRIS_313-11908	Tem-Jap
I	Hap2	Sample_IRIS_313-9974	Tem-Jap
I	Hap2	Sample_B068	Tem-Jap
I	Hap2	Sample_CX329	Tem-Jap
I	Hap2	Sample_B071	Tem-Jap
I	Hap2	Sample_IRIS_313-11539	Tro-Jap
II	Hap1	Sample_IRIS_313-11499	Ind
II	Hap1	Sample_IRIS_313-11289	Bas
II	Hap1	Sample_IRIS_313-11287	Ind
II	Hap1	Sample_CX143	Bas
II	Hap1	Sample_IRIS_313-11362	Bas
II	Hap1	Sample_IRIS_313-11365	Ind
II	Hap1	Sample_B082	Ind
II	Hap1	Sample_B076	Ind
II	Hap1	Sample_IRIS_313-11387	Ind
II	Hap1	Sample_IRIS_313-11381	Ind
II	Hap1	Sample_CX144	Ind
II	Hap1	Sample_IRIS_313-11264	Ind
II	Hap1	Sample_IRIS_313-11258	Bas
II	Hap1	Sample_IRIS_313-8585	Ind
II	Hap1	Sample_IRIS_313-11275	Ind
II	Hap1	Sample_IRIS_313-11273	Ind
II	Hap1	Sample_IRIS_313-11268	Bas
II	Hap1	Sample_B108	Tem-Jap
II	Hap1	Sample_IRIS_313-10670	Bas
II	Hap1	Sample_IRIS_313-10666	Ind
II	Hap1	Sample_IRIS_313-8948	Ind
II	Hap1	Sample_IRIS_313-11256	Ind
II	Hap1	Sample_IRIS_313-11580	Tem-Jap
II	Hap1	Sample_IRIS_313-11196	Ind
II	Hap1	Sample_IRIS_313-11959	Ind
II	Hap1	Sample_IRIS_313-11958	Ind
II	Hap1	Sample_CX120	Ind
II	Hap1	Sample_IRIS_313-11443	Ind
II	Hap1	Sample_IRIS_313-11137	Ind
II	Hap1	Sample_IRIS_313-9602	Ind
II	Hap1	Sample_IRIS_313-11472	Tro-Jap
II	Hap1	Sample_IRIS_313-10177	Ind
II	Hap1	Sample_IRIS_313-11704	Ind
II	Hap1	Sample_IRIS_313-11695	Bas
II	Hap1	Sample_IRIS_313-9172	Ind
II	Hap1	Sample_B264	Ind
II	Hap1	Sample_IRIS_313-10933	Bas
II	Hap1	Sample_IRIS_313-11485	Ind
II	Hap1	Sample_IRIS_313-10521	Bas
II	Hap1	Sample_IRIS_313-10154	Ind
II	Hap1	Sample_IRIS_313-11996	Ind
II	Hap1	Sample_IRIS_313-11690	Tro-Jap
II	Hap1	Sample_IRIS_313-11685	Ind
II	Hap1	Sample_IRIS_313-11681	Ind
II	Hap1	Sample_IRIS_313-9170	Bas
II	Hap1	Sample_IRIS_313-9424	Ind
II	Hap1	Sample_IRIS_313-10179	Ind
II	Hap1	Sample_IRIS_313-11299	Ind
II	Hap1	Sample_IRIS_313-11297	Bas
II	Hap1	Sample_IRIS_313-9629	Ind
II	Hap1	Sample_IRIS_313-10887	Ind
II	Hap1	Sample_IRIS_313-11748	Ind
II	Hap1	Sample_IRIS_313-7668	Ind
II	Hap1	Sample_IRIS_313-8712	Bas
II	Hap1	Sample_IRIS_313-11564	Ind
II	Hap1	Sample_IRIS_313-12290	Ind
II	Hap1	Sample_IRIS_313-7769	Ind
II	Hap1	Sample_IRIS_313-12221	Ind
II	Hap1	Sample_IRIS_313-11377	Ind
II	Hap1	Sample_CX71	Ind
II	Hap1	Sample_IRIS_313-10517	Ind
II	Hap1	Sample_IRIS_313-11318	Ind
II	Hap1	Sample_B094	Ind
II	Hap1	Sample_B116	Ind
II	Hap1	Sample_CX148	Ind
II	Hap1	Sample_IRIS_313-10832	Tro-Jap
II	Hap1	Sample_IRIS_313-11000	Ind
II	Hap1	Sample_IRIS_313-8368	Ind
II	Hap1	Sample_CX27	Ind
II	Hap1	Sample_IRIS_313-12234	Ind
II	Hap1	Sample_CX60	Ind
II	Hap1	Sample_IRIS_313-11782	Ind
II	Hap1	Sample_IRIS_313-11272	Aus
II	Hap1	Sample_IRIS_313-8922	Ind
II	Hap1	Sample_B073	Ind
II	Hap1	Sample_B027	Ind
II	Hap1	Sample_IRIS_313-11233	Ind
II	Hap1	Sample_IRIS_313-11249	Ind
II	Hap1	Sample_IRIS_313-9098	Ind
II	Hap1	Sample_IRIS_313-10575	Ind
II	Hap1	Sample_IRIS_313-8202	Tem-Jap
II	Hap1	Sample_IRIS_313-10712	Tro-Jap
II	Hap1	Sample_B012	Ind
II	Hap1	Sample_B121	Ind
II	Hap1	Sample_IRIS_313-10708	Tro-Jap
II	Hap1	Sample_IRIS_313-10476	Ind
II	Hap1	Sample_IRIS_313-10969	Aus
II	Hap1	Sample_IRIS_313-10598	Aus
II	Hap1	Sample_CX278	Ind
II	Hap1	Sample_IRIS_313-11232	Aus
II	Hap1	Sample_B085	Ind
II	Hap1	Sample_B157	Ind
II	Hap1	Sample_IRIS_313-10224	Ind
II	Hap1	Sample_IRIS_313-10768	Ind
II	Hap1	Sample_CX268	Ind
II	Hap1	Sample_IRIS_313-10711	Tro-Jap
II	Hap1	Sample_IRIS_313-8572	Tro-Jap
II	Hap1	Sample_IRIS_313-10743	Tro-Jap
II	Hap1	Sample_IRIS_313-10477	Ind
II	Hap1	Sample_IRIS_313-9114	Ind
II	Hap1	Sample_IRIS_313-10325	Ind
II	Hap1	Sample_IRIS_313-10650	Ind
II	Hap1	Sample_IRIS_313-10814	Ind
II	Hap1	Sample_CX358	Ind
II	Hap1	Sample_IRIS_313-11848	Ind
II	Hap1	Sample_IRIS_313-11098	Ind
II	Hap1	Sample_IRIS_313-11656	Ind
II	Hap1	Sample_IRIS_313-10710	Tro-Jap
II	Hap1	Sample_IRIS_313-11498	Tem-Jap
II	Hap1	Sample_CX54	Ind
II	Hap1	Sample_IRIS_313-10929	Ind
II	Hap1	Sample_CX126	Ind
II	Hap1	Sample_CX270	Ind
II	Hap1	Sample_B133	Ind
II	Hap1	Sample_B131	Ind
II	Hap1	Sample_CX363	Ind
II	Hap1	Sample_IRIS_313-11216	Aus
II	Hap1	Sample_IRIS_313-8398	Aus
II	Hap1	Sample_IRIS_313-10602	Aus
II	Hap1	Sample_CX368	Ind
II	Hap1	Sample_IRIS_313-11214	Aus
II	Hap1	Sample_IRIS_313-12009	Ind
II	Hap1	Sample_IRIS_313-10047	Ind
II	Hap1	Sample_IRIS_313-11236	Ind
II	Hap1	Sample_IRIS_313-11252	Ind
II	Hap1	Sample_IRIS_313-11226	Ind
II	Hap1	Sample_B125	Ind
II	Hap1	Sample_B032	Ind
II	Hap1	Sample_IRIS_313-11918	Ind
II	Hap1	Sample_IRIS_313-9637	Ind
II	Hap1	Sample_B115	Ind
II	Hap1	Sample_B049	Aus
II	Hap1	Sample_CX147	Ind
II	Hap1	Sample_IRIS_313-9685	Ind
II	Hap1	Sample_IRIS_313-11303	Ind
II	Hap1	Sample_IRIS_313-11035	Aus
II	Hap1	Sample_IRIS_313-12220	Ind
II	Hap1	Sample_IRIS_313-8405	Ind
II	Hap1	Sample_B054	Tro-Jap
II	Hap1	Sample_CX225	Ind
II	Hap1	Sample_B163	Ind
II	Hap1	Sample_IRIS_313-8285	Tro-Jap
II	Hap1	Sample_IRIS_313-8180	Tem-Jap
II	Hap1	Sample_IRIS_313-9963	Tem-Jap
II	Hap1	Sample_B119	Ind
II	Hap1	Sample_IRIS_313-10290	Ind
II	Hap1	Sample_IRIS_313-10234	Ind
II	Hap1	Sample_IRIS_313-11132	Ind
II	Hap1	Sample_IRIS_313-11274	Aus
II	Hap1	Sample_IRIS_313-10721	Ind
II	Hap1	Sample_IRIS_313-10572	Ind
II	Hap1	Sample_IRIS_313-11059	Aus
II	Hap1	Sample_DRR008446	Aus
II	Hap1	Sample_IRIS_313-8509	Ind
II	Hap1	Sample_HP274	Ind
II	Hap1	Sample_IRIS_313-11199	Ind
II	Hap1	Sample_CX153	Ind
II	Hap1	Sample_IRIS_313-11386	Ind
II	Hap1	Sample_CX361	Ind
II	Hap1	Sample_IRIS_313-11346	Ind
II	Hap1	Sample_IRIS_313-10825	Ind
II	Hap1	Sample_IRIS_313-10595	Aus
II	Hap1	Sample_IRIS_313-10699	Ind
II	Hap1	Sample_CX91	Ind
II	Hap1	Sample_IRIS_313-10961	Ind
II	Hap1	Sample_IRIS_313-10702	Ind
II	Hap1	Sample_CX416	Ind
II	Hap1	Sample_CX418	Ind
II	Hap1	Sample_CX42	Ind
II	Hap1	Sample_IRIS_313-11507	Ind
II	Hap1	Sample_IRIS_313-10448	Ind
II	Hap1	Sample_IRIS_313-11140	Ind
II	Hap1	Sample_IRIS_313-7820	Ind
II	Hap1	Sample_IRIS_313-7819	Ind
II	Hap1	Sample_IRIS_313-7816	Ind
II	Hap1	Sample_IRIS_313-7815	Ind
II	Hap1	Sample_IRIS_313-7808	Ind
II	Hap1	Sample_IRIS_313-10757	Ind
II	Hap1	Sample_IRIS_313-10772	Ind
II	Hap1	Sample_IRIS_313-9117	Ind
II	Hap1	Sample_IRIS_313-11646	Ind
II	Hap1	Sample_IRIS_313-10109	Ind
II	Hap1	Sample_IRIS_313-9867	Ind
II	Hap1	Sample_B051	Ind
II	Hap1	Sample_CX141	Ind
II	Hap1	Sample_IRIS_313-11385	Ind
II	Hap1	Sample_B128	Ind
II	Hap1	Sample_B129	Ind
II	Hap1	Sample_IRIS_313-11615	Aus
II	Hap1	Sample_IRIS_313-10054	Ind
II	Hap1	Sample_IRIS_313-7826	Ind
II	Hap1	Sample_IRIS_313-8616	Ind
II	Hap1	Sample_IRIS_313-11398	Ind
II	Hap1	Sample_IRIS_313-11394	Ind
II	Hap1	Sample_IRIS_313-10807	Ind
II	Hap1	Sample_IRIS_313-9924	Ind
II	Hap1	Sample_IRIS_313-9926	Ind
II	Hap1	Sample_IRIS_313-10692	Ind
II	Hap1	Sample_IRIS_313-8725	Ind
II	Hap1	Sample_IRIS_313-7911	Tro-Jap
II	Hap1	Sample_IRIS_313-11804	Ind
II	Hap1	Sample_IRIS_313-11801	Ind
II	Hap1	Sample_IRIS_313-11382	Ind
II	Hap1	Sample_IRIS_313-8591	Ind
II	Hap1	Sample_IRIS_313-8466	Ind
II	Hap1	Sample_IRIS_313-8454	Ind
II	Hap1	Sample_IRIS_313-11857	Ind
II	Hap1	Sample_IRIS_313-11905	Ind
II	Hap1	Sample_IRIS_313-11899	Ind
II	Hap1	Sample_IRIS_313-11939	Ind
II	Hap1	Sample_IRIS_313-9966	Ind
II	Hap1	Sample_IRIS_313-8606	Ind
II	Hap1	Sample_IRIS_313-10452	Ind
II	Hap1	Sample_IRIS_313-11085	Ind
II	Hap1	Sample_IRIS_313-8608	Ind
II	Hap1	Sample_IRIS_313-11240	Ind
II	Hap1	Sample_IRIS_313-11239	Ind
II	Hap1	Sample_IRIS_313-10352	Ind
II	Hap1	Sample_CX381	Ind
II	Hap1	Sample_IRIS_313-10314	Tro-Jap
II	Hap1	Sample_IRIS_313-10300	Ind
II	Hap1	Sample_IRIS_313-8493	Ind
II	Hap1	Sample_IRIS_313-8956	Ind
II	Hap1	Sample_IRIS_313-8930	Ind
II	Hap1	Sample_IRIS_313-9273	Ind
II	Hap1	Sample_IRIS_313-9634	Ind
II	Hap1	Sample_IRIS_313-11251	Ind
II	Hap1	Sample_IRIS_313-10337	Ind
II	Hap1	Sample_IRIS_313-10332	Ind
II	Hap1	Sample_CX37	Aus
II	Hap1	Sample_B217	Ind
II	Hap1	Sample_IRIS_313-11406	Ind
II	Hap1	Sample_IRIS_313-12080	Ind
II	Hap1	Sample_IRIS_313-12079	Ind
II	Hap1	Sample_IRIS_313-10285	Ind
II	Hap1	Sample_IRIS_313-8407	Ind
II	Hap1	Sample_IRIS_313-10654	Ind
II	Hap1	Sample_IRIS_313-10279	Ind
II	Hap1	Sample_IRIS_313-10275	Ind
II	Hap1	Sample_IRIS_313-11886	Ind
II	Hap1	Sample_IRIS_313-10812	Ind
II	Hap1	Sample_IRIS_313-8324	Tro-Jap
II	Hap1	Sample_IRIS_313-8341	Ind
II	Hap1	Sample_IRIS_313-10687	Ind
II	Hap1	Sample_IRIS_313-9253	Ind
II	Hap1	Sample_IRIS_313-9256	Ind
II	Hap1	Sample_IRIS_313-10697	Ind
II	Hap1	Sample_IRIS_313-10550	Ind
II	Hap1	Sample_CX124	Ind
II	Hap1	Sample_CX117	Ind
II	Hap1	Sample_IRIS_313-12128	Ind
II	Hap1	Sample_IRIS_313-11437	Tem-Jap
II	Hap1	Sample_IRIS_313-12121	Ind
II	Hap1	Sample_IRIS_313-11182	Ind
II	Hap1	Sample_CX154	Ind
II	Hap1	Sample_IRIS_313-10235	Ind
II	Hap1	Sample_IRIS_313-9017	Ind
II	Hap1	Sample_IRIS_313-9533	Ind
II	Hap1	Sample_B040	Ind
II	Hap1	Sample_IRIS_313-8994	Ind
II	Hap1	Sample_IRIS_313-10715	Ind
II	Hap1	Sample_IRIS_313-10777	Ind
II	Hap1	Sample_IRIS_313-11945	Ind
II	Hap1	Sample_IRIS_313-11950	Ind
II	Hap1	Sample_IRIS_313-11729	Ind
II	Hap1	Sample_CX378	Ind
II	Hap1	Sample_CX382	Ind
II	Hap1	Sample_IRIS_313-9320	Ind
II	Hap1	Sample_IRIS_313-9329	Ind
II	Hap1	Sample_IRIS_313-9566	Ind
II	Hap1	Sample_CX394	Ind
II	Hap1	Sample_CX393	Ind
II	Hap1	Sample_CX392	Ind
II	Hap1	Sample_IRIS_313-10566	Ind
II	Hap1	Sample_IRIS_313-10997	Ind
II	Hap1	Sample_IRIS_313-10989	Ind
II	Hap1	Sample_IRIS_313-10996	Ind
II	Hap1	Sample_IRIS_313-12057	Ind
II	Hap1	Sample_IRIS_313-11467	Tem-Jap
II	Hap1	Sample_IRIS_313-11471	Ind
II	Hap1	Sample_CX157	Ind
II	Hap1	Sample_CX18	Ind
II	Hap1	Sample_CX17	Ind
II	Hap1	Sample_IRIS_313-11126	Ind
II	Hap1	Sample_IRIS_313-11122	Ind
II	Hap1	Sample_IRIS_313-12273	Ind
II	Hap1	Sample_IRIS_313-12280	Ind
II	Hap1	Sample_IRIS_313-11815	Ind
II	Hap1	Sample_IRIS_313-11813	Ind
II	Hap1	Sample_IRIS_313-11979	Ind
II	Hap1	Sample_IRIS_313-11978	Ind
II	Hap1	Sample_IRIS_313-11974	Ind
II	Hap1	Sample_IRIS_313-11734	Ind
II	Hap1	Sample_IRIS_313-11431	Ind
II	Hap1	Sample_IRIS_313-9317	Ind
II	Hap1	Sample_CX346	Ind
II	Hap1	Sample_CX343	Ind
II	Hap1	Sample_IRIS_313-10943	Ind
II	Hap1	Sample_IRIS_313-10942	Ind
II	Hap1	Sample_IRIS_313-10941	Ind
II	Hap1	Sample_IRIS_313-10938	Ind
II	Hap1	Sample_CX206	Ind
II	Hap1	Sample_CX207	Ind
II	Hap1	Sample_IRIS_313-10220	Ind
II	Hap1	Sample_CX19	Ind
II	Hap1	Sample_IRIS_313-10813	Ind
II	Hap1	Sample_IRIS_313-10301	Ind
II	Hap1	Sample_IRIS_313-10480	Ind
II	Hap1	Sample_IRIS_313-11966	Ind
II	Hap1	Sample_IRIS_313-10797	Ind
II	Hap1	Sample_IRIS_313-9409	Ind
II	Hap1	Sample_IRIS_313-9402	Ind
II	Hap1	Sample_CX70	Ind
II	Hap1	Sample_CX314	Ind
II	Hap1	Sample_CX73	Ind
II	Hap1	Sample_IRIS_313-10937	Ind
II	Hap1	Sample_CX219	Ind
II	Hap1	Sample_IRIS_313-10257	Ind
II	Hap1	Sample_IRIS_313-11833	Tro-Jap
II	Hap1	Sample_IRIS_313-10514	Ind
II	Hap1	Sample_IRIS_313-8833	Ind
II	Hap1	Sample_IRIS_313-11716	Ind
II	Hap1	Sample_IRIS_313-11717	Ind
II	Hap1	Sample_IRIS_313-10806	Ind
II	Hap1	Sample_IRIS_313-9560	Ind
II	Hap1	Sample_CX360	Ind
II	Hap1	Sample_CX364	Ind
II	Hap1	Sample_IRIS_313-10754	Ind
II	Hap1	Sample_IRIS_313-10725	Ind
II	Hap1	Sample_IRIS_313-10727	Ind
II	Hap1	Sample_IRIS_313-8621	Ind
II	Hap1	Sample_IRIS_313-11395	Ind
II	Hap1	Sample_IRIS_313-12047	Ind
II	Hap1	Sample_IRIS_313-12048	Ind
II	Hap1	Sample_IRIS_313-11317	Ind
II	Hap1	Sample_IRIS_313-10113	Ind
II	Hap1	Sample_CX235	Ind
II	Hap1	Sample_IRIS_313-12232	Ind
II	Hap1	Sample_IRIS_313-12240	Ind
II	Hap1	Sample_IRIS_313-10760	Ind
II	Hap1	Sample_IRIS_313-10810	Ind
II	Hap1	Sample_IRIS_313-10811	Ind
II	Hap1	Sample_IRIS_313-10525	Ind
II	Hap1	Sample_IRIS_313-11988	Ind
II	Hap1	Sample_IRIS_313-11989	Ind
II	Hap1	Sample_IRIS_313-11987	Ind
II	Hap1	Sample_IRIS_313-10791	Ind
II	Hap1	Sample_IRIS_313-10792	Ind
II	Hap1	Sample_IRIS_313-11764	Bas
II	Hap1	Sample_IRIS_313-11763	Ind
II	Hap1	Sample_CX348	Ind
II	Hap1	Sample_IRIS_313-10955	Ind
II	Hap1	Sample_IRIS_313-10954	Ind
II	Hap1	Sample_IRIS_313-11513	Tro-Jap
II	Hap1	Sample_IRIS_313-11334	Ind
II	Hap1	Sample_CX238	Ind
II	Hap1	Sample_CX240	Ind
II	Hap1	Sample_IRIS_313-10842	Ind
II	Hap1	Sample_IRIS_313-10819	Ind
II	Hap1	Sample_CX425	Ind
II	Hap1	Sample_IRIS_313-12027	Ind
II	Hap1	Sample_IRIS_313-12024	Ind
II	Hap1	Sample_IRIS_313-7620	Ind
II	Hap1	Sample_IRIS_313-11784	Ind
II	Hap1	Sample_IRIS_313-9005	Ind
II	Hap1	Sample_IRIS_313-10775	Ind
II	Hap1	Sample_IRIS_313-10189	Ind
II	Hap1	Sample_IRIS_313-9505	Ind
II	Hap1	Sample_IRIS_313-10007	Ind
II	Hap1	Sample_CX94	Ind
II	Hap1	Sample_IRIS_313-10779	Ind
II	Hap1	Sample_IRIS_313-10778	Ind
II	Hap1	Sample_IRIS_313-11523	Tro-Jap
II	Hap1	Sample_IRIS_313-11528	Ind
II	Hap1	Sample_CX25	Ind
II	Hap1	Sample_B176	Ind
II	Hap1	Sample_IRIS_313-10392	Ind
II	Hap1	Sample_IRIS_313-10394	Ind
II	Hap1	Sample_IRIS_313-7664	Tro-Jap
II	Hap1	Sample_IRIS_313-10975	Ind
II	Hap1	Sample_IRIS_313-11556	Aus
II	Hap1	Sample_IRIS_313-11555	Ind
II	Hap1	Sample_IRIS_313-8697	Ind
II	Hap1	Sample_IRIS_313-9210	Ind
II	Hap1	Sample_IRIS_313-10774	Ind
II	Hap1	Sample_IRIS_313-10782	Ind
II	Hap1	Sample_IRIS_313-11543	Ind
II	Hap1	Sample_IRIS_313-11538	Tro-Jap
II	Hap1	Sample_IRIS_313-11312	Ind
II	Hap1	Sample_IRIS_313-11316	Ind
II	Hap1	Sample_CX276	Ind
II	Hap1	Sample_IRIS_313-12300	Ind
II	Hap1	Sample_IRIS_313-11043	Ind
II	Hap1	Sample_IRIS_313-10402	Ind
II	Hap1	Sample_IRIS_313-10403	Ind
II	Hap1	Sample_IRIS_313-10397	Ind
II	Hap1	Sample_IRIS_313-8069	Tem-Jap
II	Hap1	Sample_IRIS_313-7699	Tro-Jap
II	Hap1	Sample_IRIS_313-11572	Ind
II	Hap1	Sample_IRIS_313-11566	Bas
II	Hap1	Sample_CX119	Ind
II	Hap1	Sample_IRIS_313-9032	Ind
II	Hap1	Sample_IRIS_313-11280	Ind
II	Hap1	Sample_IRIS_313-11285	Ind
II	Hap1	Sample_CX426	Ind
II	Hap1	Sample_IRIS_313-11916	Ind
II	Hap1	Sample_IRIS_313-10260	Ind
II	Hap1	Sample_IRIS_313-10655	Ind
II	Hap1	Sample_IRIS_313-7778	Ind
II	Hap1	Sample_IRIS_313-7773	Ind
II	Hap1	Sample_IRIS_313-8681	Ind
II	Hap1	Sample_IRIS_313-9696	Ind
II	Hap1	Sample_IRIS_313-9699	Ind
II	Hap1	Sample_IRIS_313-7688	Tem-Jap
II	Hap1	Sample_IRIS_313-10769	Ind
II	Hap1	Sample_IRIS_313-11967	Ind
II	Hap1	Sample_CX226	Ind
II	Hap1	Sample_IRIS_313-11374	Aus
II	Hap1	Sample_IRIS_313-9831	Ind
II	Hap1	Sample_IRIS_313-9851	Tro-Jap
II	Hap1	Sample_CX134	Ind
II	Hap1	Sample_IRIS_313-8669	Tem-Jap
II	Hap1	Sample_CX133	Ind
II	Hap1	Sample_IRIS_313-10668	Ind
II	Hap1	Sample_IRIS_313-9297	Tro-Jap
II	Hap1	Sample_CX92	Ind
II	Hap1	Sample_IRIS_313-11288	Ind
II	Hap1	Sample_IRIS_313-11010	Ind
II	Hap1	Sample_B159	Ind
II	Hap1	Sample_CX414	Ind
II	Hap1	Sample_CX417	Ind
II	Hap1	Sample_CX410	Ind
II	Hap1	Sample_CX409	Ind
II	Hap1	Sample_CX413	Ind
II	Hap1	Sample_CX411	Ind
II	Hap1	Sample_CX419	Ind
II	Hap1	Sample_IRIS_313-10574	Ind
II	Hap1	Sample_IRIS_313-10577	Tro-Jap
II	Hap1	Sample_IRIS_313-11068	Bas
II	Hap1	Sample_IRIS_313-11069	Ind
II	Hap1	Sample_IRIS_313-11066	Bas
II	Hap1	Sample_IRIS_313-11064	Aus
II	Hap1	Sample_IRIS_313-11062	Bas
II	Hap1	Sample_IRIS_313-11902	Ind
II	Hap1	Sample_IRIS_313-10458	Ind
II	Hap1	Sample_IRIS_313-10449	Ind
II	Hap1	Sample_IRIS_313-11954	Ind
II	Hap1	Sample_IRIS_313-8125	Ind
II	Hap1	Sample_IRIS_313-11953	Ind
II	Hap1	Sample_IRIS_313-8660	Ind
II	Hap1	Sample_IRIS_313-7809	Ind
II	Hap1	Sample_IRIS_313-7807	Ind
II	Hap1	Sample_IRIS_313-8659	Ind
II	Hap1	Sample_IRIS_313-11361	Ind
II	Hap1	Sample_IRIS_313-11359	Ind
II	Hap1	Sample_IRIS_313-11367	Ind
II	Hap1	Sample_IRIS_313-11363	Ind
II	Hap1	Sample_IRIS_313-10753	Ind
II	Hap1	Sample_IRIS_313-12187	Ind
II	Hap1	Sample_IRIS_313-11369	Ind
II	Hap1	Sample_IRIS_313-12190	Ind
II	Hap1	Sample_IRIS_313-12188	Ind
II	Hap1	Sample_IRIS_313-12193	Ind
II	Hap1	Sample_IRIS_313-9112	Ind
II	Hap1	Sample_IRIS_313-9102	Ind
II	Hap1	Sample_B089	Ind
II	Hap1	Sample_B090	Ind
II	Hap1	Sample_B091	Ind
II	Hap1	Sample_B092	Ind
II	Hap1	Sample_B095	Ind
II	Hap1	Sample_IRIS_313-15900	Ind
II	Hap1	Sample_CX23	Ind
II	Hap1	Sample_CX228	Ind
II	Hap1	Sample_CX146	Ind
II	Hap1	Sample_IRIS_313-9882	Ind
II	Hap1	Sample_IRIS_313-8717	Ind
II	Hap1	Sample_IRIS_313-7876	Tro-Jap
II	Hap1	Sample_B079	Ind
II	Hap1	Sample_IRIS_313-10733	Ind
II	Hap1	Sample_IRIS_313-8192	Tem-Jap
II	Hap1	Sample_CX31	Ind
II	Hap1	Sample_IRIS_313-9817	Tro-Jap
II	Hap1	Sample_IRIS_313-11388	Ind
II	Hap1	Sample_IRIS_313-9791	Ind
II	Hap1	Sample_IRIS_313-9795	Ind
II	Hap1	Sample_IRIS_313-11383	Ind
II	Hap1	Sample_IRIS_313-11266	Ind
II	Hap1	Sample_IRIS_313-11263	Ind
II	Hap1	Sample_IRIS_313-11262	Ind
II	Hap1	Sample_B043	Tro-Jap
II	Hap1	Sample_B136	Tem-Jap
II	Hap1	Sample_B135	Ind
II	Hap1	Sample_IRIS_313-10640	Ind
II	Hap1	Sample_IRIS_313-10644	Tro-Jap
II	Hap1	Sample_IRIS_313-10619	Tro-Jap
II	Hap1	Sample_IRIS_313-10620	Tro-Jap
II	Hap1	Sample_IRIS_313-10628	Ind
II	Hap1	Sample_IRIS_313-10645	Tro-Jap
II	Hap1	Sample_IRIS_313-10648	Ind
II	Hap1	Sample_IRIS_313-11616	Aus
II	Hap1	Sample_IRIS_313-11622	Tro-Jap
II	Hap1	Sample_IRIS_313-10912	Ind
II	Hap1	Sample_IRIS_313-11624	Ind
II	Hap1	Sample_IRIS_313-10909	Ind
II	Hap1	Sample_B247	Ind
II	Hap1	Sample_B246	Ind
II	Hap1	Sample_B252	Ind
II	Hap1	Sample_B253	Ind
II	Hap1	Sample_B249	Ind
II	Hap1	Sample_IRIS_313-10050	Ind
II	Hap1	Sample_B254	Ind
II	Hap1	Sample_IRIS_313-10041	Ind
II	Hap1	Sample_IRIS_313-7866	Tro-Jap
II	Hap1	Sample_IRIS_313-7868	Tro-Jap
II	Hap1	Sample_CX85	Ind
II	Hap1	Sample_IRIS_313-7824	Ind
II	Hap1	Sample_IRIS_313-7838	Tro-Jap
II	Hap1	Sample_IRIS_313-11795	Ind
II	Hap1	Sample_IRIS_313-11797	Ind
II	Hap1	Sample_IRIS_313-11791	Ind
II	Hap1	Sample_IRIS_313-11793	Ind
II	Hap1	Sample_IRIS_313-12225	Ind
II	Hap1	Sample_IRIS_313-12224	Ind
II	Hap1	Sample_IRIS_313-11799	Ind
II	Hap1	Sample_IRIS_313-11400	Ind
II	Hap1	Sample_B044	Ind
II	Hap1	Sample_CX340	Ind
II	Hap1	Sample_IRIS_313-8292	Tro-Jap
II	Hap1	Sample_IRIS_313-8293	Ind
II	Hap1	Sample_IRIS_313-8312	Ind
II	Hap1	Sample_IRIS_313-8305	Ind
II	Hap1	Sample_IRIS_313-9121	Ind
II	Hap1	Sample_IRIS_313-9131	Ind
II	Hap1	Sample_IRIS_313-9148	Ind
II	Hap1	Sample_IRIS_313-12354	Ind
II	Hap1	Sample_IRIS_313-12355	Ind
II	Hap1	Sample_IRIS_313-11866	Ind
II	Hap1	Sample_IRIS_313-11870	Ind
II	Hap1	Sample_IRIS_313-11869	Tem-Jap
II	Hap1	Sample_IRIS_313-11868	Ind
II	Hap1	Sample_IRIS_313-11867	Ind
II	Hap1	Sample_IRIS_313-9922	Ind
II	Hap1	Sample_IRIS_313-9917	Ind
II	Hap1	Sample_IRIS_313-9936	Ind
II	Hap1	Sample_IRIS_313-9935	Ind
II	Hap1	Sample_IRIS_313-9758	Aus
II	Hap1	Sample_IRIS_313-9617	Ind
II	Hap1	Sample_IRIS_313-11642	Ind
II	Hap1	Sample_IRIS_313-11641	Ind
II	Hap1	Sample_IRIS_313-9551	Ind
II	Hap1	Sample_IRIS_313-8727	Ind
II	Hap1	Sample_IRIS_313-11910	Ind
II	Hap1	Sample_IRIS_313-9708	Ind
II	Hap1	Sample_CX58	Tem-Jap
II	Hap1	Sample_IRIS_313-11271	Ind
II	Hap1	Sample_IRIS_313-11267	Ind
II	Hap1	Sample_IRIS_313-11600	Aus
II	Hap1	Sample_IRIS_313-10921	Ind
II	Hap1	Sample_IRIS_313-10924	Ind
II	Hap1	Sample_IRIS_313-11607	Ind
II	Hap1	Sample_IRIS_313-11609	Tem-Jap
II	Hap1	Sample_B234	Ind
II	Hap1	Sample_IRIS_313-12037	Ind
II	Hap1	Sample_IRIS_313-7885	Tro-Jap
II	Hap1	Sample_IRIS_313-11810	Tro-Jap
II	Hap1	Sample_IRIS_313-7909	Tro-Jap
II	Hap1	Sample_IRIS_313-7914	Tro-Jap
II	Hap1	Sample_IRIS_313-11802	Tem-Jap
II	Hap1	Sample_IRIS_313-11807	Ind
II	Hap1	Sample_HP486	Ind
II	Hap1	Sample_IRIS_313-11805	Ind
II	Hap1	Sample_IRIS_313-11806	Ind
II	Hap1	Sample_IRIS_313-12133	Ind
II	Hap1	Sample_IRIS_313-12131	Ind
II	Hap1	Sample_IRIS_313-12130	Ind
II	Hap1	Sample_IRIS_313-12138	Ind
II	Hap1	Sample_IRIS_313-12135	Ind
II	Hap1	Sample_IRIS_313-12143	Ind
II	Hap1	Sample_IRIS_313-12142	Ind
II	Hap1	Sample_IRIS_313-11389	Ind
II	Hap1	Sample_IRIS_313-11390	Ind
II	Hap1	Sample_IRIS_313-9944	Ind
II	Hap1	Sample_IRIS_313-10664	Ind
II	Hap1	Sample_IRIS_313-10614	Ind
II	Hap1	Sample_IRIS_313-10610	Ind
II	Hap1	Sample_IRIS_313-8453	Ind
II	Hap1	Sample_IRIS_313-10573	Ind
II	Hap1	Sample_IRIS_313-8924	Ind
II	Hap1	Sample_IRIS_313-8923	Bas
II	Hap1	Sample_IRIS_313-8920	Ind
II	Hap1	Sample_IRIS_313-8914	Ind
II	Hap1	Sample_IRIS_313-8909	Ind
II	Hap1	Sample_IRIS_313-8925	Ind
II	Hap1	Sample_IRIS_313-11860	Ind
II	Hap1	Sample_IRIS_313-10580	Tro-Jap
II	Hap1	Sample_IRIS_313-11852	Ind
II	Hap1	Sample_IRIS_313-11853	Ind
II	Hap1	Sample_IRIS_313-11854	Ind
II	Hap1	Sample_IRIS_313-11855	Ind
II	Hap1	Sample_IRIS_313-11856	Ind
II	Hap1	Sample_IRIS_313-11858	Ind
II	Hap1	Sample_IRIS_313-11859	Ind
II	Hap1	Sample_IRIS_313-11903	Tro-Jap
II	Hap1	Sample_IRIS_313-11904	Ind
II	Hap1	Sample_IRIS_313-8586	Ind
II	Hap1	Sample_IRIS_313-11938	Ind
II	Hap1	Sample_IRIS_313-9949	Aus
II	Hap1	Sample_IRIS_313-11901	Ind
II	Hap1	Sample_IRIS_313-11930	Ind
II	Hap1	Sample_IRIS_313-11929	Tro-Jap
II	Hap1	Sample_IRIS_313-11935	Ind
II	Hap1	Sample_IRIS_313-8027	Tro-Jap
II	Hap1	Sample_IRIS_313-11080	Ind
II	Hap1	Sample_IRIS_313-11476	Aus
II	Hap1	Sample_IRIS_313-10168	Ind
II	Hap1	Sample_IRIS_313-9730	Ind
II	Hap1	Sample_IRIS_313-10158	Ind
II	Hap1	Sample_IRIS_313-11238	Tro-Jap
II	Hap1	Sample_IRIS_313-11237	Ind
II	Hap1	Sample_IRIS_313-11241	Ind
II	Hap1	Sample_IRIS_313-11244	Ind
II	Hap1	Sample_IRIS_313-11243	Aus
II	Hap1	Sample_IRIS_313-11245	Ind
II	Hap1	Sample_IRIS_313-10357	Ind
II	Hap1	Sample_IRIS_313-10361	Ind
II	Hap1	Sample_B113	Ind
II	Hap1	Sample_B114	Ind
II	Hap1	Sample_IRIS_313-8645	Ind
II	Hap1	Sample_IRIS_313-8643	Ind
II	Hap1	Sample_IRIS_313-8768	Tro-Jap
II	Hap1	Sample_IRIS_313-11351	Ind
II	Hap1	Sample_IRIS_313-7799	Ind
II	Hap1	Sample_IRIS_313-11594	Aus
II	Hap1	Sample_IRIS_313-11597	Aus
II	Hap1	Sample_IRIS_313-11596	Ind
II	Hap1	Sample_IRIS_313-11585	Tem-Jap
II	Hap1	Sample_IRIS_313-11591	Ind
II	Hap1	Sample_IRIS_313-8658	Tro-Jap
II	Hap1	Sample_IRIS_313-11599	Ind
II	Hap1	Sample_IRIS_313-11851	Ind
II	Hap1	Sample_B015	Ind
II	Hap1	Sample_B229	Ind
II	Hap1	Sample_B224	Ind
II	Hap1	Sample_IRIS_313-10752	Tro-Jap
II	Hap1	Sample_B232	Ind
II	Hap1	Sample_B233	Ind
II	Hap1	Sample_IRIS_313-12268	Ind
II	Hap1	Sample_HP263	Ind
II	Hap1	Sample_IRIS_313-7922	Tro-Jap
II	Hap1	Sample_IRIS_313-8599	Tro-Jap
II	Hap1	Sample_IRIS_313-11416	Ind
II	Hap1	Sample_IRIS_313-12144	Tro-Jap
II	Hap1	Sample_IRIS_313-12271	Tro-Jap
II	Hap1	Sample_IRIS_313-12151	Ind
II	Hap1	Sample_IRIS_313-12161	Ind
II	Hap1	Sample_IRIS_313-12164	Tro-Jap
II	Hap1	Sample_IRIS_313-11209	Ind
II	Hap1	Sample_IRIS_313-11206	Ind
II	Hap1	Sample_IRIS_313-11071	Ind
II	Hap1	Sample_IRIS_313-12186	Ind
II	Hap1	Sample_IRIS_313-10307	Ind
II	Hap1	Sample_IRIS_313-8530	Ind
II	Hap1	Sample_IRIS_313-10671	Ind
II	Hap1	Sample_IRIS_313-11074	Ind
II	Hap1	Sample_IRIS_313-8932	Ind
II	Hap1	Sample_IRIS_313-8940	Ind
II	Hap1	Sample_IRIS_313-8957	Ind
II	Hap1	Sample_IRIS_313-8960	Tem-Jap
II	Hap1	Sample_IRIS_313-11898	Ind
II	Hap1	Sample_IRIS_313-11894	Ind
II	Hap1	Sample_IRIS_313-11893	Ind
II	Hap1	Sample_IRIS_313-11896	Ind
II	Hap1	Sample_IRIS_313-11895	Ind
II	Hap1	Sample_IRIS_313-9986	Ind
II	Hap1	Sample_IRIS_313-9969	Tem-Jap
II	Hap1	Sample_IRIS_313-9968	Ind
II	Hap1	Sample_IRIS_313-9970	Ind
II	Hap1	Sample_IRIS_313-11919	Ind
II	Hap1	Sample_IRIS_313-11920	Ind
II	Hap1	Sample_IRIS_313-11921	Ind
II	Hap1	Sample_IRIS_313-11925	Ind
II	Hap1	Sample_IRIS_313-8053	Tem-Jap
II	Hap1	Sample_CX399	Ind
II	Hap1	Sample_IRIS_313-10678	Ind
II	Hap1	Sample_IRIS_313-11072	Ind
II	Hap1	Sample_IRIS_313-10676	Ind
II	Hap1	Sample_IRIS_313-10675	Ind
II	Hap1	Sample_IRIS_313-9262	Ind
II	Hap1	Sample_IRIS_313-9258	Ind
II	Hap1	Sample_IRIS_313-9271	Ind
II	Hap1	Sample_IRIS_313-9286	Ind
II	Hap1	Sample_IRIS_313-8571	Ind
II	Hap1	Sample_IRIS_313-11254	Ind
II	Hap1	Sample_IRIS_313-11250	Ind
II	Hap1	Sample_IRIS_313-11247	Ind
II	Hap1	Sample_IRIS_313-10977	Ind
II	Hap1	Sample_IRIS_313-10978	Ind
II	Hap1	Sample_IRIS_313-10327	Tem-Jap
II	Hap1	Sample_IRIS_313-10340	Ind
II	Hap1	Sample_B123	Ind
II	Hap1	Sample_B118	Ind
II	Hap1	Sample_B127	Ind
II	Hap1	Sample_B126	Ind
II	Hap1	Sample_IRIS_313-11573	Tem-Jap
II	Hap1	Sample_IRIS_313-11579	Ind
II	Hap1	Sample_IRIS_313-11577	Tem-Jap
II	Hap1	Sample_B222	Ind
II	Hap1	Sample_B216	Ind
II	Hap1	Sample_B219	Ind
II	Hap1	Sample_IRIS_313-11224	Ind
II	Hap1	Sample_IRIS_313-11221	Ind
II	Hap1	Sample_IRIS_313-11222	Ind
II	Hap1	Sample_IRIS_313-11220	Ind
II	Hap1	Sample_IRIS_313-11218	Bas
II	Hap1	Sample_IRIS_313-11225	Ind
II	Hap1	Sample_IRIS_313-11402	Ind
II	Hap1	Sample_IRIS_313-12082	Ind
II	Hap1	Sample_IRIS_313-11205	Ind
II	Hap1	Sample_IRIS_313-12093	Ind
II	Hap1	Sample_IRIS_313-12083	Ind
II	Hap1	Sample_IRIS_313-12094	Bas
II	Hap1	Sample_IRIS_313-8244	Ind
II	Hap1	Sample_IRIS_313-10271	Ind
II	Hap1	Sample_IRIS_313-8986	Ind
II	Hap1	Sample_IRIS_313-8967	Ind
II	Hap1	Sample_IRIS_313-8978	Ind
II	Hap1	Sample_IRIS_313-8985	Ind
II	Hap1	Sample_IRIS_313-8982	Ind
II	Hap1	Sample_IRIS_313-11877	Ind
II	Hap1	Sample_IRIS_313-11878	Ind
II	Hap1	Sample_IRIS_313-11876	Ind
II	Hap1	Sample_IRIS_313-11884	Ind
II	Hap1	Sample_IRIS_313-11885	Ind
II	Hap1	Sample_IRIS_313-11882	Ind
II	Hap1	Sample_IRIS_313-11887	Ind
II	Hap1	Sample_IRIS_313-11955	Ind
II	Hap1	Sample_IRIS_313-11957	Ind
II	Hap1	Sample_IRIS_313-11952	Ind
II	Hap1	Sample_IRIS_313-10578	Tro-Jap
II	Hap1	Sample_IRIS_313-10582	Tro-Jap
II	Hap1	Sample_IRIS_313-11434	Tro-Jap
II	Hap1	Sample_IRIS_313-11433	Tro-Jap
II	Hap1	Sample_IRIS_313-8332	Ind
II	Hap1	Sample_CX296	Ind
II	Hap1	Sample_IRIS_313-12097	Ind
II	Hap1	Sample_CX3	Ind
II	Hap1	Sample_IRIS_313-10688	Ind
II	Hap1	Sample_B052	Ind
II	Hap1	Sample_B053	Tro-Jap
II	Hap1	Sample_IRIS_313-11194	Ind
II	Hap1	Sample_IRIS_313-10651	Ind
II	Hap1	Sample_IRIS_313-9227	Ind
II	Hap1	Sample_IRIS_313-11192	Ind
II	Hap1	Sample_IRIS_313-9669	Ind
II	Hap1	Sample_IRIS_313-9694	Ind
II	Hap1	Sample_IRIS_313-10999	Tro-Jap
II	Hap1	Sample_IRIS_313-11001	Tro-Jap
II	Hap1	Sample_IRIS_313-11009	Tro-Jap
II	Hap1	Sample_CX403	Ind
II	Hap1	Sample_CX408	Ind
II	Hap1	Sample_CX152	Ind
II	Hap1	Sample_IRIS_313-11671	Tem-Jap
II	Hap1	Sample_IRIS_313-11669	Ind
II	Hap1	Sample_IRIS_313-11668	Ind
II	Hap1	Sample_IRIS_313-11667	Ind
II	Hap1	Sample_IRIS_313-11666	Ind
II	Hap1	Sample_IRIS_313-11665	Ind
II	Hap1	Sample_IRIS_313-11664	Tem-Jap
II	Hap1	Sample_IRIS_313-10560	Ind
II	Hap1	Sample_IRIS_313-10557	Ind
II	Hap1	Sample_IRIS_313-10554	Ind
II	Hap1	Sample_CX123	Ind
II	Hap1	Sample_CX121	Ind
II	Hap1	Sample_CX122	Ind
II	Hap1	Sample_CX118	Ind
II	Hap1	Sample_IRIS_313-10237	Ind
II	Hap1	Sample_IRIS_313-11436	Ind
II	Hap1	Sample_IRIS_313-11435	Ind
II	Hap1	Sample_IRIS_313-12101	Ind
II	Hap1	Sample_IRIS_313-12127	Ind
II	Hap1	Sample_IRIS_313-12109	Ind
II	Hap1	Sample_IRIS_313-12118	Ind
II	Hap1	Sample_IRIS_313-11448	Ind
II	Hap1	Sample_IRIS_313-11447	Ind
II	Hap1	Sample_IRIS_313-11446	Ind
II	Hap1	Sample_IRIS_313-8205	Tem-Jap
II	Hap1	Sample_IRIS_313-11453	Aus
II	Hap1	Sample_IRIS_313-11451	Aus
II	Hap1	Sample_IRIS_313-11449	Aus
II	Hap1	Sample_IRIS_313-11183	Tro-Jap
II	Hap1	Sample_IRIS_313-8437	Ind
II	Hap1	Sample_IRIS_313-8439	Tro-Jap
II	Hap1	Sample_IRIS_313-8436	Tro-Jap
II	Hap1	Sample_IRIS_313-8433	Ind
II	Hap1	Sample_IRIS_313-8434	Tro-Jap
II	Hap1	Sample_CX150	Ind
II	Hap1	Sample_IRIS_313-11118	Ind
II	Hap1	Sample_IRIS_313-10239	Ind
II	Hap1	Sample_CX155	Ind
II	Hap1	Sample_IRIS_313-11113	Ind
II	Hap1	Sample_IRIS_313-8450	Ind
II	Hap1	Sample_IRIS_313-9019	Ind
II	Hap1	Sample_IRIS_313-8996	Ind
II	Hap1	Sample_IRIS_313-8988	Ind
II	Hap1	Sample_B033	Ind
II	Hap1	Sample_IRIS_313-10717	Ind
II	Hap1	Sample_IRIS_313-9742	Tro-Jap
II	Hap1	Sample_IRIS_313-10716	Ind
II	Hap1	Sample_IRIS_313-11828	Tem-Jap
II	Hap1	Sample_IRIS_313-11824	Bas
II	Hap1	Sample_IRIS_313-11823	Ind
II	Hap1	Sample_IRIS_313-11822	Ind
II	Hap1	Sample_IRIS_313-11821	Ind
II	Hap1	Sample_IRIS_313-8713	Ind
II	Hap1	Sample_IRIS_313-9547	Ind
II	Hap1	Sample_IRIS_313-8703	Ind
II	Hap1	Sample_IRIS_313-8702	Ind
II	Hap1	Sample_IRIS_313-10980	Ind
II	Hap1	Sample_IRIS_313-11943	Ind
II	Hap1	Sample_IRIS_313-11944	Ind
II	Hap1	Sample_IRIS_313-11941	Ind
II	Hap1	Sample_IRIS_313-11947	Ind
II	Hap1	Sample_IRIS_313-11946	Tro-Jap
II	Hap1	Sample_IRIS_313-10986	Ind
II	Hap1	Sample_IRIS_313-11949	Ind
II	Hap1	Sample_IRIS_313-11755	Tro-Jap
II	Hap1	Sample_IRIS_313-11728	Ind
II	Hap1	Sample_IRIS_313-10984	Ind
II	Hap1	Sample_IRIS_313-11723	Ind
II	Hap1	Sample_IRIS_313-11722	Ind
II	Hap1	Sample_IRIS_313-11721	Ind
II	Hap1	Sample_IRIS_313-11720	Ind
II	Hap1	Sample_IRIS_313-11727	Ind
II	Hap1	Sample_IRIS_313-11726	Ind
II	Hap1	Sample_IRIS_313-11754	Tro-Jap
II	Hap1	Sample_B026	Ind
II	Hap1	Sample_IRIS_313-11751	Ind
II	Hap1	Sample_IRIS_313-11752	Ind
II	Hap1	Sample_CX568	Tem-Jap
II	Hap1	Sample_CX53	Ind
II	Hap1	Sample_CX377	Ind
II	Hap1	Sample_IRIS_313-9348	Ind
II	Hap1	Sample_IRIS_313-9324	Ind
II	Hap1	Sample_IRIS_313-9357	Ind
II	Hap1	Sample_IRIS_313-9351	Aus
II	Hap1	Sample_IRIS_313-9590	Ind
II	Hap1	Sample_IRIS_313-9400	Ind
II	Hap1	Sample_IRIS_313-9572	Ind
II	Hap1	Sample_IRIS_313-9574	Ind
II	Hap1	Sample_CX386	Ind
II	Hap1	Sample_CX390	Ind
II	Hap1	Sample_IRIS_313-11940	Ind
II	Hap1	Sample_IRIS_313-11658	Tro-Jap
II	Hap1	Sample_IRIS_313-11659	Tro-Jap
II	Hap1	Sample_CX128	Ind
II	Hap1	Sample_IRIS_313-11657	Tro-Jap
II	Hap1	Sample_IRIS_313-11650	Tem-Jap
II	Hap1	Sample_CX125	Ind
II	Hap1	Sample_IRIS_313-10561	Ind
II	Hap1	Sample_17	Tem-Jap
II	Hap1	Sample_CX115	Ind
II	Hap1	Sample_CX114	Ind
II	Hap1	Sample_CX111	Tro-Jap
II	Hap1	Sample_CX110	Bas
II	Hap1	Sample_CX113	Tro-Jap
II	Hap1	Sample_IRIS_313-10992	Tro-Jap
II	Hap1	Sample_IRIS_313-10990	Ind
II	Hap1	Sample_IRIS_313-10995	Ind
II	Hap1	Sample_IRIS_313-11135	Ind
II	Hap1	Sample_IRIS_313-10167	Ind
II	Hap1	Sample_IRIS_313-12058	Ind
II	Hap1	Sample_IRIS_313-11460	Ind
II	Hap1	Sample_IRIS_313-11461	Aus
II	Hap1	Sample_IRIS_313-11463	Tro-Jap
II	Hap1	Sample_IRIS_313-11464	Tro-Jap
II	Hap1	Sample_IRIS_313-11465	Tro-Jap
II	Hap1	Sample_IRIS_313-10609	Ind
II	Hap1	Sample_CX156	Ind
II	Hap1	Sample_CX158	Ind
II	Hap1	Sample_CX161	Ind
II	Hap1	Sample_IRIS_313-11129	Ind
II	Hap1	Sample_CX162	Ind
II	Hap1	Sample_IRIS_313-10682	Ind
II	Hap1	Sample_IRIS_313-12279	Tro-Jap
II	Hap1	Sample_B024	Ind
II	Hap1	Sample_IRIS_313-12275	Ind
II	Hap1	Sample_IRIS_313-12283	Ind
II	Hap1	Sample_IRIS_313-12281	Tro-Jap
II	Hap1	Sample_IRIS_313-8568	Ind
II	Hap1	Sample_IRIS_313-10698	Ind
II	Hap1	Sample_IRIS_313-11724	Tem-Jap
II	Hap1	Sample_IRIS_313-8557	Ind
II	Hap1	Sample_IRIS_313-11816	Ind
II	Hap1	Sample_IRIS_313-11817	Ind
II	Hap1	Sample_IRIS_313-11811	Ind
II	Hap1	Sample_IRIS_313-11812	Ind
II	Hap1	Sample_IRIS_313-11814	Ind
II	Hap1	Sample_IRIS_313-11819	Ind
II	Hap1	Sample_IRIS_313-11820	Ind
II	Hap1	Sample_IRIS_313-9557	Ind
II	Hap1	Sample_IRIS_313-10732	Bas
II	Hap1	Sample_IRIS_313-11980	Ind
II	Hap1	Sample_IRIS_313-11738	Tro-Jap
II	Hap1	Sample_IRIS_313-11739	Ind
II	Hap1	Sample_IRIS_313-11730	Ind
II	Hap1	Sample_IRIS_313-11731	Ind
II	Hap1	Sample_IRIS_313-11732	Ind
II	Hap1	Sample_IRIS_313-11733	Ind
II	Hap1	Sample_IRIS_313-11735	Tro-Jap
II	Hap1	Sample_IRIS_313-11736	Aus
II	Hap1	Sample_IRIS_313-10731	Ind
II	Hap1	Sample_IRIS_313-11228	Ind
II	Hap1	Sample_B231	Ind
II	Hap1	Sample_IRIS_313-11231	Ind
II	Hap1	Sample_IRIS_313-11234	Ind
II	Hap1	Sample_IRIS_313-11429	Ind
II	Hap1	Sample_IRIS_313-7992	Tro-Jap
II	Hap1	Sample_IRIS_313-9314	Ind
II	Hap1	Sample_IRIS_313-9294	Ind
II	Hap1	Sample_IRIS_313-9287	Ind
II	Hap1	Sample_IRIS_313-9313	Ind
II	Hap1	Sample_IRIS_313-9301	Tro-Jap
II	Hap1	Sample_IRIS_313-7959	Tro-Jap
II	Hap1	Sample_IRIS_313-11344	Ind
II	Hap1	Sample_B067	Ind
II	Hap1	Sample_IRIS_313-12249	Ind
II	Hap1	Sample_IRIS_313-8010	Tro-Jap
II	Hap1	Sample_IRIS_313-11418	Ind
II	Hap1	Sample_IRIS_313-9609	Ind
II	Hap1	Sample_IRIS_313-12146	Ind
II	Hap1	Sample_IRIS_313-9605	Ind
II	Hap1	Sample_IRIS_313-9606	Ind
II	Hap1	Sample_IRIS_313-9604	Ind
II	Hap1	Sample_IRIS_313-9600	Ind
II	Hap1	Sample_IRIS_313-12147	Ind
II	Hap1	Sample_IRIS_313-9594	Ind
II	Hap1	Sample_IRIS_313-12180	Ind
II	Hap1	Sample_CX341	Ind
II	Hap1	Sample_IRIS_313-11640	Ind
II	Hap1	Sample_IRIS_313-11639	Ind
II	Hap1	Sample_IRIS_313-10847	Ind
II	Hap1	Sample_IRIS_313-11644	Ind
II	Hap1	Sample_IRIS_313-11645	Ind
II	Hap1	Sample_IRIS_313-11648	Ind
II	Hap1	Sample_IRIS_313-11647	Ind
II	Hap1	Sample_CX424	Ind
II	Hap1	Sample_B267	Ind
II	Hap1	Sample_B268	Ind
II	Hap1	Sample_CX10	Ind
II	Hap1	Sample_CX101	Ind
II	Hap1	Sample_CX102	Ind
II	Hap1	Sample_CX6	Tem-Jap
II	Hap1	Sample_CX106	Tro-Jap
II	Hap1	Sample_IRIS_313-12260	Ind
II	Hap1	Sample_IRIS_313-10945	Tro-Jap
II	Hap1	Sample_IRIS_313-10944	Ind
II	Hap1	Sample_IRIS_313-12066	Ind
II	Hap1	Sample_IRIS_313-11479	Ind
II	Hap1	Sample_IRIS_313-11473	Aus
II	Hap1	Sample_IRIS_313-11160	Ind
II	Hap1	Sample_IRIS_313-10171	Ind
II	Hap1	Sample_CX182	Ind
II	Hap1	Sample_CX2	Ind
II	Hap1	Sample_CX20	Ind
II	Hap1	Sample_IRIS_313-8536	Ind
II	Hap1	Sample_CX420	Ind
II	Hap1	Sample_IRIS_313-12261	Ind
II	Hap1	Sample_IRIS_313-11850	Ind
II	Hap1	Sample_IRIS_313-11078	Ind
II	Hap1	Sample_B011	Ind
II	Hap1	Sample_B010	Ind
II	Hap1	Sample_IRIS_313-11842	Ind
II	Hap1	Sample_IRIS_313-11841	Ind
II	Hap1	Sample_IRIS_313-11844	Tro-Jap
II	Hap1	Sample_IRIS_313-11843	Ind
II	Hap1	Sample_IRIS_313-11076	Ind
II	Hap1	Sample_B018	Tro-Jap
II	Hap1	Sample_CX421	Ind
II	Hap1	Sample_IRIS_313-10502	Ind
II	Hap1	Sample_IRIS_313-10503	Ind
II	Hap1	Sample_IRIS_313-11965	Ind
II	Hap1	Sample_IRIS_313-11968	Ind
II	Hap1	Sample_IRIS_313-11961	Ind
II	Hap1	Sample_IRIS_313-11962	Ind
II	Hap1	Sample_IRIS_313-11969	Ind
II	Hap1	Sample_IRIS_313-11707	Ind
II	Hap1	Sample_IRIS_313-11706	Tem-Jap
II	Hap1	Sample_IRIS_313-11700	Ind
II	Hap1	Sample_IRIS_313-11705	Ind
II	Hap1	Sample_IRIS_313-11694	Ind
II	Hap1	Sample_IRIS_313-11693	Ind
II	Hap1	Sample_IRIS_313-11698	Ind
II	Hap1	Sample_IRIS_313-10226	Ind
II	Hap1	Sample_IRIS_313-10728	Ind
II	Hap1	Sample_IRIS_313-11635	Aus
II	Hap1	Sample_IRIS_313-11630	Bas
II	Hap1	Sample_IRIS_313-10795	Tro-Jap
II	Hap1	Sample_IRIS_313-11625	Bas
II	Hap1	Sample_IRIS_313-9302	Ind
II	Hap1	Sample_IRIS_313-10798	Tro-Jap
II	Hap1	Sample_IRIS_313-11626	Bas
II	Hap1	Sample_IRIS_313-12263	Ind
II	Hap1	Sample_IRIS_313-10799	Tro-Jap
II	Hap1	Sample_IRIS_313-9406	Ind
II	Hap1	Sample_IRIS_313-9403	Ind
II	Hap1	Sample_IRIS_313-9397	Ind
II	Hap1	Sample_IRIS_313-12269	Ind
II	Hap1	Sample_IRIS_313-11229	Ind
II	Hap1	Sample_CX68	Ind
II	Hap1	Sample_CX318	Tem-Jap
II	Hap1	Sample_CX319	Ind
II	Hap1	Sample_IRIS_313-9160	Tem-Jap
II	Hap1	Sample_IRIS_313-11632	Ind
II	Hap1	Sample_IRIS_313-10858	Ind
II	Hap1	Sample_IRIS_313-10859	Ind
II	Hap1	Sample_IRIS_313-10863	Ind
II	Hap1	Sample_IRIS_313-10864	Bas
II	Hap1	Sample_IRIS_313-11638	Ind
II	Hap1	Sample_B261	Ind
II	Hap1	Sample_B259	Ind
II	Hap1	Sample_B265	Ind
II	Hap1	Sample_IRIS_313-10932	Ind
II	Hap1	Sample_IRIS_313-10928	Ind
II	Hap1	Sample_IRIS_313-11493	Tro-Jap
II	Hap1	Sample_IRIS_313-12038	Ind
II	Hap1	Sample_IRIS_313-12040	Ind
II	Hap1	Sample_IRIS_313-11491	Aus
II	Hap1	Sample_IRIS_313-11489	Ind
II	Hap1	Sample_IRIS_313-11490	Ind
II	Hap1	Sample_IRIS_313-11151	Ind
II	Hap1	Sample_IRIS_313-11927	Ind
II	Hap1	Sample_IRIS_313-9976	Ind
II	Hap1	Sample_CX218	Ind
II	Hap1	Sample_CX220	Tro-Jap
II	Hap1	Sample_CX22	Ind
II	Hap1	Sample_IRIS_313-10147	Ind
II	Hap1	Sample_IRIS_313-10134	Ind
II	Hap1	Sample_IRIS_313-11089	Ind
II	Hap1	Sample_IRIS_313-12033	Ind
II	Hap1	Sample_IRIS_313-12251	Ind
II	Hap1	Sample_IRIS_313-11840	Ind
II	Hap1	Sample_IRIS_313-11837	Ind
II	Hap1	Sample_IRIS_313-11081	Ind
II	Hap1	Sample_IRIS_313-11835	Ind
II	Hap1	Sample_IRIS_313-11083	Ind
II	Hap1	Sample_IRIS_313-12259	Ind
II	Hap1	Sample_IRIS_313-11832	Ind
II	Hap1	Sample_IRIS_313-9995	Tem-Jap
II	Hap1	Sample_IRIS_313-9989	Ind
II	Hap1	Sample_IRIS_313-10518	Ind
II	Hap1	Sample_IRIS_313-8876	Tro-Jap
II	Hap1	Sample_IRIS_313-12041	Ind
II	Hap1	Sample_IRIS_313-10509	Ind
II	Hap1	Sample_IRIS_313-10511	Ind
II	Hap1	Sample_IRIS_313-10510	Ind
II	Hap1	Sample_IRIS_313-10515	Ind
II	Hap1	Sample_IRIS_313-12002	Aus
II	Hap1	Sample_IRIS_313-12000	Ind
II	Hap1	Sample_IRIS_313-11994	Tro-Jap
II	Hap1	Sample_IRIS_313-11999	Ind
II	Hap1	Sample_IRIS_313-11998	Ind
II	Hap1	Sample_IRIS_313-8813	Bas
II	Hap1	Sample_IRIS_313-11710	Ind
II	Hap1	Sample_IRIS_313-11711	Aus
II	Hap1	Sample_IRIS_313-11708	Ind
II	Hap1	Sample_IRIS_313-11709	Ind
II	Hap1	Sample_IRIS_313-11719	Ind
II	Hap1	Sample_IRIS_313-10917	Ind
II	Hap1	Sample_IRIS_313-11621	Ind
II	Hap1	Sample_IRIS_313-10913	Ind
II	Hap1	Sample_IRIS_313-9953	Ind
II	Hap1	Sample_IRIS_313-10756	Ind
II	Hap1	Sample_IRIS_313-8291	Ind
II	Hap1	Sample_IRIS_313-10755	Ind
II	Hap1	Sample_IRIS_313-8288	Ind
II	Hap1	Sample_IRIS_313-9372	Ind
II	Hap1	Sample_IRIS_313-9384	Ind
II	Hap1	Sample_IRIS_313-10758	Tro-Jap
II	Hap1	Sample_IRIS_313-8102	Tem-Jap
II	Hap1	Sample_IRIS_313-8431	Tro-Jap
II	Hap1	Sample_B007	Ind
II	Hap1	Sample_B006	Ind
II	Hap1	Sample_B009	Ind
II	Hap1	Sample_IRIS_313-10751	Ind
II	Hap1	Sample_CX357	Ind
II	Hap1	Sample_IRIS_313-8638	Ind
II	Hap1	Sample_IRIS_313-10723	Ind
II	Hap1	Sample_IRIS_313-10828	Tro-Jap
II	Hap1	Sample_IRIS_313-10831	Tro-Jap
II	Hap1	Sample_IRIS_313-10724	Ind
II	Hap1	Sample_IRIS_313-10824	Ind
II	Hap1	Sample_IRIS_313-11796	Tro-Jap
II	Hap1	Sample_CX43	Ind
II	Hap1	Sample_IRIS_313-10968	Ind
II	Hap1	Sample_IRIS_313-11792	Ind
II	Hap1	Sample_IRIS_313-12049	Ind
II	Hap1	Sample_IRIS_313-11392	Ind
II	Hap1	Sample_IRIS_313-11508	Tem-Jap
II	Hap1	Sample_IRIS_313-12044	Ind
II	Hap1	Sample_IRIS_313-11506	Ind
II	Hap1	Sample_IRIS_313-11505	Ind
II	Hap1	Sample_IRIS_313-11500	Ind
II	Hap1	Sample_IRIS_313-12051	Tro-Jap
II	Hap1	Sample_IRIS_313-12052	Ind
II	Hap1	Sample_IRIS_313-11325	Ind
II	Hap1	Sample_IRIS_313-11849	Ind
II	Hap1	Sample_IRIS_313-11320	Ind
II	Hap1	Sample_IRIS_313-11321	Ind
II	Hap1	Sample_IRIS_313-11836	Ind
II	Hap1	Sample_IRIS_313-12284	Ind
II	Hap1	Sample_CX231	Ind
II	Hap1	Sample_IRIS_313-8185	Ind
II	Hap1	Sample_CX230	Ind
II	Hap1	Sample_B190	Tro-Jap
II	Hap1	Sample_B191	Tro-Jap
II	Hap1	Sample_IRIS_313-11087	Ind
II	Hap1	Sample_B195	Ind
II	Hap1	Sample_B197	Ind
II	Hap1	Sample_B083	Ind
II	Hap1	Sample_IRIS_313-12231	Ind
II	Hap1	Sample_B074	Ind
II	Hap1	Sample_IRIS_313-12236	Ind
II	Hap1	Sample_IRIS_313-12237	Ind
II	Hap1	Sample_IRIS_313-11097	Ind
II	Hap1	Sample_IRIS_313-11692	Ind
II	Hap1	Sample_IRIS_313-11688	Tem-Jap
II	Hap1	Sample_IRIS_313-11687	Ind
II	Hap1	Sample_IRIS_313-11684	Ind
II	Hap1	Sample_IRIS_313-11683	Ind
II	Hap1	Sample_IRIS_313-11686	Ind
II	Hap1	Sample_IRIS_313-10524	Ind
II	Hap1	Sample_IRIS_313-10526	Ind
II	Hap1	Sample_IRIS_313-10519	Ind
II	Hap1	Sample_IRIS_313-10520	Ind
II	Hap1	Sample_IRIS_313-11991	Ind
II	Hap1	Sample_IRIS_313-11986	Ind
II	Hap1	Sample_IRIS_313-10786	Ind
II	Hap1	Sample_IRIS_313-11772	Ind
II	Hap1	Sample_IRIS_313-11767	Ind
II	Hap1	Sample_IRIS_313-11762	Ind
II	Hap1	Sample_IRIS_313-11761	Ind
II	Hap1	Sample_IRIS_313-11773	Ind
II	Hap1	Sample_IRIS_313-8386	Ind
II	Hap1	Sample_IRIS_313-8391	Ind
II	Hap1	Sample_IRIS_313-10979	Aus
II	Hap1	Sample_IRIS_313-9464	Tro-Jap
II	Hap1	Sample_IRIS_313-9469	Ind
II	Hap1	Sample_IRIS_313-9472	Ind
II	Hap1	Sample_IRIS_313-10747	Tro-Jap
II	Hap1	Sample_IRIS_313-10748	Ind
II	Hap1	Sample_IRIS_313-11871	Ind
II	Hap1	Sample_CX35	Ind
II	Hap1	Sample_CX349	Ind
II	Hap1	Sample_IRIS_313-11134	Ind
II	Hap1	Sample_IRIS_313-11283	Ind
II	Hap1	Sample_IRIS_313-9555	Ind
II	Hap1	Sample_IRIS_313-9550	Tro-Jap
II	Hap1	Sample_IRIS_313-11279	Ind
II	Hap1	Sample_CX328	Ind
II	Hap1	Sample_CX561	Ind
II	Hap1	Sample_CX55	Ind
II	Hap1	Sample_IRIS_313-10951	Ind
II	Hap1	Sample_IRIS_313-8173	Tem-Jap
II	Hap1	Sample_IRIS_313-8183	Tem-Jap
II	Hap1	Sample_IRIS_313-11521	Ind
II	Hap1	Sample_IRIS_313-8172	Ind
II	Hap1	Sample_IRIS_313-11515	Ind
II	Hap1	Sample_IRIS_313-11516	Ind
II	Hap1	Sample_IRIS_313-11509	Ind
II	Hap1	Sample_IRIS_313-11510	Tro-Jap
II	Hap1	Sample_IRIS_313-11511	Ind
II	Hap1	Sample_IRIS_313-11512	Tro-Jap
II	Hap1	Sample_IRIS_313-11337	Tro-Jap
II	Hap1	Sample_IRIS_313-11338	Ind
II	Hap1	Sample_CX24	Ind
II	Hap1	Sample_B210	Ind
II	Hap1	Sample_B208	Ind
II	Hap1	Sample_IRIS_313-12334	Ind
II	Hap1	Sample_IRIS_313-11102	Tro-Jap
II	Hap1	Sample_IRIS_313-11103	Tro-Jap
II	Hap1	Sample_IRIS_313-11104	Tro-Jap
II	Hap1	Sample_IRIS_313-11109	Tro-Jap
II	Hap1	Sample_IRIS_313-11674	Tro-Jap
II	Hap1	Sample_IRIS_313-11676	Ind
II	Hap1	Sample_IRIS_313-11673	Ind
II	Hap1	Sample_IRIS_313-11679	Ind
II	Hap1	Sample_IRIS_313-11677	Ind
II	Hap1	Sample_IRIS_313-11678	Ind
II	Hap1	Sample_IRIS_313-11682	Ind
II	Hap1	Sample_IRIS_313-10870	Tro-Jap
II	Hap1	Sample_IRIS_313-10820	Ind
II	Hap1	Sample_IRIS_313-10818	Ind
II	Hap1	Sample_IRIS_313-10544	Ind
II	Hap1	Sample_IRIS_313-10542	Ind
II	Hap1	Sample_IRIS_313-10541	Tro-Jap
II	Hap1	Sample_IRIS_313-10547	Ind
II	Hap1	Sample_IRIS_313-10822	Ind
II	Hap1	Sample_CX423	Ind
II	Hap1	Sample_IRIS_313-12016	Ind
II	Hap1	Sample_IRIS_313-12015	Ind
II	Hap1	Sample_IRIS_313-12014	Ind
II	Hap1	Sample_IRIS_313-12028	Ind
II	Hap1	Sample_IRIS_313-7646	Tro-Jap
II	Hap1	Sample_IRIS_313-8745	Ind
II	Hap1	Sample_IRIS_313-8751	Ind
II	Hap1	Sample_IRIS_313-11786	Ind
II	Hap1	Sample_IRIS_313-11787	Ind
II	Hap1	Sample_IRIS_313-11780	Ind
II	Hap1	Sample_IRIS_313-11783	Ind
II	Hap1	Sample_IRIS_313-11790	Ind
II	Hap1	Sample_IRIS_313-9184	Ind
II	Hap1	Sample_IRIS_313-9182	Ind
II	Hap1	Sample_IRIS_313-9174	Ind
II	Hap1	Sample_IRIS_313-9156	Ind
II	Hap1	Sample_IRIS_313-12292	Ind
II	Hap1	Sample_IRIS_313-10576	Ind
II	Hap1	Sample_IRIS_313-12288	Ind
II	Hap1	Sample_CX316	Ind
II	Hap1	Sample_IRIS_313-12287	Ind
II	Hap1	Sample_IRIS_313-11912	Ind
II	Hap1	Sample_IRIS_313-12297	Ind
II	Hap1	Sample_IRIS_313-9006	Ind
II	Hap1	Sample_IRIS_313-9429	Ind
II	Hap1	Sample_IRIS_313-9427	Ind
II	Hap1	Sample_B064	Ind
II	Hap1	Sample_IRIS_313-10681	Ind
II	Hap1	Sample_IRIS_313-10190	Tro-Jap
II	Hap1	Sample_IRIS_313-10221	Ind
II	Hap1	Sample_IRIS_313-9492	Ind
II	Hap1	Sample_IRIS_313-9506	Ind
II	Hap1	Sample_CX160	Ind
II	Hap1	Sample_IRIS_313-10719	Ind
II	Hap1	Sample_IRIS_313-10211	Ind
II	Hap1	Sample_IRIS_313-10674	Ind
II	Hap1	Sample_IRIS_313-10010	Ind
II	Hap1	Sample_IRIS_313-10001	Ind
II	Hap1	Sample_IRIS_313-10000	Ind
II	Hap1	Sample_CX97	Ind
II	Hap1	Sample_CX96	Ind
II	Hap1	Sample_IRIS_313-10683	Ind
II	Hap1	Sample_IRIS_313-11526	Tro-Jap
II	Hap1	Sample_IRIS_313-11527	Ind
II	Hap1	Sample_IRIS_313-11532	Ind
II	Hap1	Sample_IRIS_313-11530	Ind
II	Hap1	Sample_IRIS_313-11300	Ind
II	Hap1	Sample_IRIS_313-11301	Ind
II	Hap1	Sample_CX267	Ind
II	Hap1	Sample_IRIS_313-10895	Tro-Jap
II	Hap1	Sample_IRIS_313-10888	Tro-Jap
II	Hap1	Sample_B060	Ind
II	Hap1	Sample_B059	Ind
II	Hap1	Sample_B058	Ind
II	Hap1	Sample_CX281	Ind
II	Hap1	Sample_IRIS_313-11039	Ind
II	Hap1	Sample_IRIS_313-11038	Ind
II	Hap1	Sample_IRIS_313-10706	Ind
II	Hap1	Sample_IRIS_313-10371	Ind
II	Hap1	Sample_IRIS_313-11253	Ind
II	Hap1	Sample_IRIS_313-12007	Ind
II	Hap1	Sample_IRIS_313-12010	Ind
II	Hap1	Sample_IRIS_313-10970	Ind
II	Hap1	Sample_IRIS_313-12013	Ind
II	Hap1	Sample_IRIS_313-7665	Ind
II	Hap1	Sample_IRIS_313-7681	Ind
II	Hap1	Sample_IRIS_313-8733	Ind
II	Hap1	Sample_IRIS_313-7685	Ind
II	Hap1	Sample_IRIS_313-11741	Aus
II	Hap1	Sample_IRIS_313-11740	Ind
II	Hap1	Sample_IRIS_313-11350	Bas
II	Hap1	Sample_IRIS_313-11349	Ind
II	Hap1	Sample_IRIS_313-11745	Ind
II	Hap1	Sample_IRIS_313-11354	Ind
II	Hap1	Sample_IRIS_313-11746	Ind
II	Hap1	Sample_IRIS_313-11558	Ind
II	Hap1	Sample_IRIS_313-11548	Ind
II	Hap1	Sample_IRIS_313-11547	Ind
II	Hap1	Sample_IRIS_313-11546	Ind
II	Hap1	Sample_IRIS_313-11554	Ind
II	Hap1	Sample_IRIS_313-9190	Ind
II	Hap1	Sample_IRIS_313-9198	Ind
II	Hap1	Sample_IRIS_313-11794	Tro-Jap
II	Hap1	Sample_IRIS_313-10726	Ind
II	Hap1	Sample_IRIS_313-10026	Ind
II	Hap1	Sample_IRIS_313-10016	Bas
II	Hap1	Sample_IRIS_313-11540	Ind
II	Hap1	Sample_IRIS_313-11537	Ind
II	Hap1	Sample_IRIS_313-11544	Ind
II	Hap1	Sample_IRIS_313-11545	Ind
II	Hap1	Sample_IRIS_313-11308	Ind
II	Hap1	Sample_IRIS_313-11309	Ind
II	Hap1	Sample_IRIS_313-11310	Ind
II	Hap1	Sample_CX275	Ind
II	Hap1	Sample_CX274	Ind
II	Hap1	Sample_CX273	Ind
II	Hap1	Sample_CX269	Tro-Jap
II	Hap1	Sample_B180	Ind
II	Hap1	Sample_IRIS_313-10905	Ind
II	Hap1	Sample_B104	Ind
II	Hap1	Sample_IRIS_313-10902	Ind
II	Hap1	Sample_IRIS_313-10897	Ind
II	Hap1	Sample_IRIS_313-10900	Ind
II	Hap1	Sample_IRIS_313-12301	Ind
II	Hap1	Sample_IRIS_313-12303	Ind
II	Hap1	Sample_IRIS_313-12302	Ind
II	Hap1	Sample_IRIS_313-12305	Ind
II	Hap1	Sample_IRIS_313-12309	Ind
II	Hap1	Sample_IRIS_313-12308	Ind
II	Hap1	Sample_IRIS_313-8356	Tem-Jap
II	Hap1	Sample_IRIS_313-8349	Ind
II	Hap1	Sample_CX304	Ind
II	Hap1	Sample_IRIS_313-11040	Ind
II	Hap1	Sample_IRIS_313-11042	Ind
II	Hap1	Sample_B096	Ind
II	Hap1	Sample_IRIS_313-8074	Tem-Jap
II	Hap1	Sample_IRIS_313-8072	Tro-Jap
II	Hap1	Sample_IRIS_313-7719	Tem-Jap
II	Hap1	Sample_IRIS_313-7722	Ind
II	Hap1	Sample_IRIS_313-7691	Ind
II	Hap1	Sample_IRIS_313-7690	Ind
II	Hap1	Sample_IRIS_313-11759	Ind
II	Hap1	Sample_IRIS_313-11760	Ind
II	Hap1	Sample_IRIS_313-11757	Ind
II	Hap1	Sample_IRIS_313-11758	Tro-Jap
II	Hap1	Sample_IRIS_313-11341	Ind
II	Hap1	Sample_IRIS_313-11756	Ind
II	Hap1	Sample_IRIS_313-7728	Ind
II	Hap1	Sample_IRIS_313-7725	Tem-Jap
II	Hap1	Sample_IRIS_313-11345	Ind
II	Hap1	Sample_IRIS_313-11561	Ind
II	Hap1	Sample_IRIS_313-11563	Bas
II	Hap1	Sample_IRIS_313-11565	Ind
II	Hap1	Sample_IRIS_313-11567	Ind
II	Hap1	Sample_IRIS_313-11568	Ind
II	Hap1	Sample_IRIS_313-11570	Tem-Jap
II	Hap1	Sample_IRIS_313-8656	Bas
II	Hap1	Sample_IRIS_313-9023	Ind
II	Hap1	Sample_IRIS_313-9020	Ind
II	Hap1	Sample_IRIS_313-9044	Ind
II	Hap1	Sample_IRIS_313-10762	Ind
II	Hap1	Sample_B061	Ind
II	Hap1	Sample_B062	Ind
II	Hap1	Sample_IRIS_313-11391	Ind
II	Hap1	Sample_IRIS_313-11204	Ind
II	Hap1	Sample_IRIS_313-8212	Ind
II	Hap1	Sample_IRIS_313-10652	Ind
II	Hap1	Sample_CX75	Ind
II	Hap1	Sample_CX76	Ind
II	Hap1	Sample_CX79	Ind
II	Hap1	Sample_CX80	Ind
II	Hap1	Sample_CX82	Ind
II	Hap1	Sample_CX83	Ind
II	Hap1	Sample_CX84	Ind
II	Hap1	Sample_IRIS_313-11281	Ind
II	Hap1	Sample_IRIS_313-11278	Ind
II	Hap1	Sample_IRIS_313-11286	Ind
II	Hap1	Sample_CX422	Ind
II	Hap1	Sample_B150	Ind
II	Hap1	Sample_B151	Ind
II	Hap1	Sample_IRIS_313-10659	Ind
II	Hap1	Sample_B156	Ind
II	Hap1	Sample_IRIS_313-12296	Ind
II	Hap1	Sample_IRIS_313-12291	Ind
II	Hap1	Sample_IRIS_313-11399	Ind
II	Hap1	Sample_IRIS_313-12286	Ind
II	Hap1	Sample_IRIS_313-11914	Ind
II	Hap1	Sample_IRIS_313-11913	Tro-Jap
II	Hap1	Sample_IRIS_313-11911	Ind
II	Hap1	Sample_IRIS_313-11909	Ind
II	Hap1	Sample_IRIS_313-10441	Ind
II	Hap1	Sample_IRIS_313-8068	Tem-Jap
II	Hap1	Sample_IRIS_313-8063	Ind
II	Hap1	Sample_IRIS_313-7792	Ind
II	Hap1	Sample_IRIS_313-7793	Ind
II	Hap1	Sample_IRIS_313-7766	Ind
II	Hap1	Sample_IRIS_313-7736	Ind
II	Hap1	Sample_IRIS_313-7758	Ind
II	Hap1	Sample_IRIS_313-7770	Ind
II	Hap1	Sample_IRIS_313-8687	Tro-Jap
II	Hap1	Sample_IRIS_313-11370	Ind
II	Hap1	Sample_IRIS_313-10749	Ind
II	Hap1	Sample_IRIS_313-11372	Ind
II	Hap1	Sample_IRIS_313-10793	Tro-Jap
II	Hap1	Sample_IRIS_313-8694	Tro-Jap
II	Hap1	Sample_IRIS_313-9066	Ind
II	Hap1	Sample_IRIS_313-9067	Ind
II	Hap1	Sample_IRIS_313-9072	Ind
II	Hap1	Sample_IRIS_313-10707	Ind
II	Hap1	Sample_IRIS_313-11750	Ind
II	Hap1	Sample_B107	Ind
II	Hap1	Sample_B106	Ind
II	Hap1	Sample_B105	Ind
II	Hap1	Sample_IRIS_313-9697	Ind
II	Hap1	Sample_IRIS_313-11358	Ind
II	Hap1	Sample_B097	Ind
II	Hap1	Sample_IRIS_313-11357	Ind
II	Hap1	Sample_IRIS_313-7689	Ind
II	Hap1	Sample_IRIS_313-11744	Ind
II	Hap1	Sample_IRIS_313-11747	Tem-Jap
II	Hap1	Sample_CX151	Tro-Jap
II	Hap1	Sample_IRIS_313-7883	Tro-Jap
II	Hap1	Sample_CX395	Ind
II	Hap1	Sample_IRIS_313-9778	Ind
II	Hap1	Sample_IRIS_313-11015	Aus
II	Hap1	Sample_IRIS_313-11016	Aus
II	Hap1	Sample_IRIS_313-11017	Aus
II	Hap1	Sample_IRIS_313-11013	Aus
II	Hap1	Sample_IRIS_313-11018	Aus
II	Hap1	Sample_IRIS_313-11063	Aus
II	Hap1	Sample_IRIS_313-11060	Aus
II	Hap1	Sample_IRIS_313-12183	Aus
II	Hap1	Sample_IRIS_313-11602	Aus
II	Hap1	Sample_IRIS_313-10925	Aus
II	Hap1	Sample_IRIS_313-9610	Aus
II	Hap1	Sample_IRIS_313-11809	Ind
II	Hap1	Sample_IRIS_313-10736	Aus
II	Hap1	Sample_IRIS_313-12139	Aus
II	Hap1	Sample_IRIS_313-11265	Aus
II	Hap1	Sample_IRIS_313-10623	Aus
II	Hap1	Sample_IRIS_313-11618	Aus
II	Hap1	Sample_IRIS_313-11617	Aus
II	Hap1	Sample_IRIS_313-11620	Ind
II	Hap1	Sample_IRIS_313-11619	Aus
II	Hap1	Sample_IRIS_313-10608	Ind
II	Hap1	Sample_IRIS_313-11643	Ind
II	Hap1	Sample_IRIS_313-10667	Ind
II	Hap1	Sample_IRIS_313-11603	Aus
II	Hap1	Sample_IRIS_313-11604	Ind
II	Hap1	Sample_IRIS_313-10927	Aus
II	Hap1	Sample_B243	Aus
II	Hap1	Sample_IRIS_313-12141	Aus
II	Hap1	Sample_IRIS_313-10605	Ind
II	Hap1	Sample_IRIS_313-10604	Aus
II	Hap1	Sample_IRIS_313-8595	Ind
II	Hap1	Sample_IRIS_313-10987	Aus
II	Hap1	Sample_IRIS_313-10366	Ind
II	Hap1	Sample_IRIS_313-11413	Aus
II	Hap1	Sample_IRIS_313-9283	Aus
II	Hap1	Sample_IRIS_313-10976	Aus
II	Hap1	Sample_IRIS_313-8410	Aus
II	Hap1	Sample_IRIS_313-8342	Aus
II	Hap1	Sample_IRIS_313-9661	Aus
II	Hap1	Sample_IRIS_313-9695	Ind
II	Hap1	Sample_CX149	Bas
II	Hap1	Sample_IRIS_313-11663	Ind
II	Hap1	Sample_IRIS_313-10549	Aus
II	Hap1	Sample_IRIS_313-10587	Aus
II	Hap1	Sample_IRIS_313-11452	Ind
II	Hap1	Sample_IRIS_313-11191	Aus
II	Hap1	Sample_IRIS_313-10592	Aus
II	Hap1	Sample_IRIS_313-11454	Aus
II	Hap1	Sample_IRIS_313-11112	Aus
II	Hap1	Sample_IRIS_313-8721	Aus
II	Hap1	Sample_IRIS_313-10981	Aus
II	Hap1	Sample_IRIS_313-10737	Aus
II	Hap1	Sample_IRIS_313-12065	Aus
II	Hap1	Sample_IRIS_313-11432	Tro-Jap
II	Hap1	Sample_IRIS_313-12055	Aus
II	Hap1	Sample_IRIS_313-8184	Ind
II	Hap1	Sample_IRIS_313-11456	Aus
II	Hap1	Sample_IRIS_313-11458	Tem-Jap
II	Hap1	Sample_IRIS_313-11462	Ind
II	Hap1	Sample_IRIS_313-8554	Aus
II	Hap1	Sample_IRIS_313-11737	Ind
II	Hap1	Sample_IRIS_313-10534	Aus
II	Hap1	Sample_IRIS_313-10836	Ind
II	Hap1	Sample_IRIS_313-10845	Ind
II	Hap1	Sample_IRIS_313-10852	Aus
II	Hap1	Sample_IRIS_313-11478	Tem-Jap
II	Hap1	Sample_IRIS_313-11477	Ind
II	Hap1	Sample_IRIS_313-11483	Aus
II	Hap1	Sample_IRIS_313-11963	Aus
II	Hap1	Sample_IRIS_313-10718	Aus
II	Hap1	Sample_IRIS_313-15908	Bas
II	Hap1	Sample_IRIS_313-10735	Aus
II	Hap1	Sample_IRIS_313-11629	Bas
II	Hap1	Sample_IRIS_313-8321	Aus
II	Hap1	Sample_IRIS_313-10603	Ind
II	Hap1	Sample_IRIS_313-10857	Ind
II	Hap1	Sample_IRIS_313-10861	Aus
II	Hap1	Sample_IRIS_313-11636	Ind
II	Hap1	Sample_IRIS_313-10930	Aus
II	Hap1	Sample_IRIS_313-11487	Tem-Jap
II	Hap1	Sample_IRIS_313-11484	Ind
II	Hap1	Sample_IRIS_313-11492	Ind
II	Hap1	Sample_IRIS_313-11712	Ind
II	Hap1	Sample_IRIS_313-8641	Aus
II	Hap1	Sample_IRIS_313-10963	Aus
II	Hap1	Sample_IRIS_313-10965	Aus
II	Hap1	Sample_IRIS_313-11324	Aus
II	Hap1	Sample_IRIS_313-11323	Aus
II	Hap1	Sample_IRIS_313-10114	Ind
II	Hap1	Sample_IRIS_313-11982	Aus
II	Hap1	Sample_IRIS_313-11766	Ind
II	Hap1	Sample_IRIS_313-9449	Aus
II	Hap1	Sample_IRIS_313-11022	Bas
II	Hap1	Sample_IRIS_313-10543	Aus
II	Hap1	Sample_IRIS_313-7650	Ind
II	Hap1	Sample_IRIS_313-11058	Aus
II	Hap1	Sample_IRIS_313-11051	Aus
II	Hap1	Sample_IRIS_313-11053	Aus
II	Hap1	Sample_IRIS_313-11052	Aus
II	Hap1	Sample_IRIS_313-11054	Aus
II	Hap1	Sample_IRIS_313-9422	Aus
II	Hap1	Sample_IRIS_313-11056	Ind
II	Hap1	Sample_CX99	Ind
II	Hap1	Sample_CX98	Ind
II	Hap1	Sample_IRIS_313-11298	Aus
II	Hap1	Sample_IRIS_313-11302	Ind
II	Hap1	Sample_IRIS_313-9626	Aus
II	Hap1	Sample_IRIS_313-10894	Aus
II	Hap1	Sample_IRIS_313-10892	Aus
II	Hap1	Sample_IRIS_313-10891	Aus
II	Hap1	Sample_IRIS_313-11037	Aus
II	Hap1	Sample_IRIS_313-11034	Aus
II	Hap1	Sample_IRIS_313-7651	Ind
II	Hap1	Sample_IRIS_313-11355	Ind
II	Hap1	Sample_IRIS_313-11557	Ind
II	Hap1	Sample_IRIS_313-10030	Ind
II	Hap1	Sample_IRIS_313-10835	Ind
II	Hap1	Sample_IRIS_313-11047	Aus
II	Hap1	Sample_IRIS_313-11048	Aus
II	Hap1	Sample_IRIS_313-11049	Aus
II	Hap1	Sample_IRIS_313-11027	Aus
II	Hap1	Sample_IRIS_313-11024	Aus
II	Hap1	Sample_IRIS_313-11277	Aus
II	Hap1	Sample_IRIS_313-11020	Aus
II	Hap1	Sample_IRIS_313-10871	Aus
II	Hap1	Sample_IRIS_313-10876	Aus
II	Hap1	Sample_IRIS_313-11917	Aus
II	Hap1	Sample_IRIS_313-11050	Aus
II	Hap1	Sample_IRIS_313-11055	Aus
II	Hap1	Sample_IRIS_313-11057	Aus
II	Hap1	Sample_IRIS_313-11371	Aus
II	Hap1	Sample_IRIS_313-8739	Tro-Jap
II	Hap1	Sample_IRIS_313-11742	Bas
II	Hap1	Sample_IRIS_313-11307	Ind
II	Hap1	Sample_IRIS_313-11517	Ind
II	Hap1	Sample_B021	Tem-Jap
II	Hap1	Sample_IRIS_313-11331	Ind
II	Hap1	Sample_CX131	Ind
II	Hap1	Sample_IRIS_313-10556	Ind
II	Hap1	Sample_IRIS_313-11179	Ind
II	Hap1	Sample_IRIS_313-10268	Ind
II	Hap1	Sample_IRIS_313-10247	Ind
II	Hap1	Sample_IRIS_313-10404	Ind
II	Hap1	Sample_IRIS_313-8076	Tem-Jap
II	Hap1	Sample_IRIS_313-11897	Tro-Jap
II	Hap1	Sample_CX130	Ind
II	Hap1	Sample_CX107	Ind
II	Hap1	Sample_B140	Ind
II	Hap1	Sample_IRIS_313-11928	Tro-Jap
II	Hap1	Sample_IRIS_313-11881	Ind
II	Hap1	Sample_CX64	Ind
III	Hap4	Sample_IRIS_313-9433	Ind
III	Hap4	Sample_IRIS_313-10102	Ind
III	Hap4	Sample_IRIS_313-11964	Ind
III	Hap4	Sample_B028	Ind
III	Hap4	Sample_B147	Ind
IV	Hap5	Sample_CX375	Ind
IV	Hap5	Sample_IRIS_313-10915	Ind
IV	Hap5	Sample_B130	Ind
IV	Hap5	Sample_CX388	Ind
IV	Hap5	Sample_B189	Tro-Jap
V	Hap3	Sample_IRIS_313-12322	Tro-Jap
V	Hap3	Sample_CX303	Ind
V	Hap3	Sample_IRIS_313-10886	Tro-Jap
V	Hap3	Sample_IRIS_313-8279	Tro-Jap
V	Hap3	Sample_IRIS_313-11906	Tro-Jap
V	Hap3	Sample_CX145	Ind
V	Hap3	Sample_IRIS_313-10923	Tro-Jap
V	Hap3	Sample_IRIS_313-8627	Tem-Jap
V	Hap3	Sample_IRIS_313-12227	Tro-Jap
V	Hap3	Sample_IRIS_313-12226	Tro-Jap
V	Hap3	Sample_IRIS_313-12350	Tro-Jap
V	Hap3	Sample_IRIS_313-12351	Tro-Jap
V	Hap3	Sample_IRIS_313-12349	Tro-Jap
V	Hap3	Sample_IRIS_313-12353	Tro-Jap
V	Hap3	Sample_IRIS_313-11611	Ind
V	Hap3	Sample_IRIS_313-7902	Tro-Jap
V	Hap3	Sample_IRIS_313-12134	Tro-Jap
V	Hap3	Sample_IRIS_313-11900	Tro-Jap
V	Hap3	Sample_IRIS_313-12200	Tro-Jap
V	Hap3	Sample_IRIS_313-11075	Tro-Jap
V	Hap3	Sample_IRIS_313-11892	Tro-Jap
V	Hap3	Sample_IRIS_313-11923	Tro-Jap
V	Hap3	Sample_IRIS_313-10679	Tro-Jap
V	Hap3	Sample_IRIS_313-10318	Ind
V	Hap3	Sample_IRIS_313-10657	Tro-Jap
V	Hap3	Sample_IRIS_313-9682	Bas
V	Hap3	Sample_IRIS_313-11004	Tro-Jap
V	Hap3	Sample_CX15	Ind
V	Hap3	Sample_IRIS_313-12129	Tro-Jap
V	Hap3	Sample_IRIS_313-12108	Tro-Jap
V	Hap3	Sample_IRIS_313-11825	Bas
V	Hap3	Sample_IRIS_313-9568	Tro-Jap
V	Hap3	Sample_IRIS_313-9570	Ind
V	Hap3	Sample_CX391	Tem-Jap
V	Hap3	Sample_IRIS_313-12063	Tro-Jap
V	Hap3	Sample_IRIS_313-8578	Tro-Jap
V	Hap3	Sample_IRIS_313-12285	Tro-Jap
V	Hap3	Sample_CX345	Tem-Jap
V	Hap3	Sample_IRIS_313-10946	Tro-Jap
V	Hap3	Sample_IRIS_313-12074	Bas
V	Hap3	Sample_IRIS_313-12070	Tro-Jap
V	Hap3	Sample_IRIS_313-12068	Tro-Jap
V	Hap3	Sample_IRIS_313-12069	Tro-Jap
V	Hap3	Sample_IRIS_313-11077	Tro-Jap
V	Hap3	Sample_IRIS_313-12262	Tro-Jap
V	Hap3	Sample_IRIS_313-10794	Tro-Jap
V	Hap3	Sample_CX313	Ind
V	Hap3	Sample_IRIS_313-12272	Tro-Jap
V	Hap3	Sample_IRIS_313-11494	Tro-Jap
V	Hap3	Sample_IRIS_313-12258	Tro-Jap
V	Hap3	Sample_IRIS_313-11995	Tro-Jap
V	Hap3	Sample_CX362	Ind
V	Hap3	Sample_IRIS_313-10827	Tro-Jap
V	Hap3	Sample_IRIS_313-8626	Tro-Jap
V	Hap3	Sample_IRIS_313-12252	Tro-Jap
V	Hap3	Sample_IRIS_313-10960	Tro-Jap
V	Hap3	Sample_IRIS_313-10959	Tro-Jap
V	Hap3	Sample_IRIS_313-12045	Tro-Jap
V	Hap3	Sample_IRIS_313-12228	Tro-Jap
V	Hap3	Sample_IRIS_313-11834	Ind
V	Hap3	Sample_IRIS_313-12242	Tro-Jap
V	Hap3	Sample_IRIS_313-11094	Tro-Jap
V	Hap3	Sample_IRIS_313-8865	Tro-Jap
V	Hap3	Sample_IRIS_313-9239	Tem-Jap
V	Hap3	Sample_IRIS_313-10953	Tro-Jap
V	Hap3	Sample_IRIS_313-10952	Tro-Jap
V	Hap3	Sample_IRIS_313-10949	Tro-Jap
V	Hap3	Sample_IRIS_313-10958	Tro-Jap
V	Hap3	Sample_IRIS_313-11328	Tro-Jap
V	Hap3	Sample_CX249	Ind
V	Hap3	Sample_IRIS_313-12342	Tro-Jap
V	Hap3	Sample_IRIS_313-12341	Tro-Jap
V	Hap3	Sample_IRIS_313-12337	Tro-Jap
V	Hap3	Sample_IRIS_313-8381	Tro-Jap
V	Hap3	Sample_IRIS_313-12299	Tro-Jap
V	Hap3	Sample_IRIS_313-10890	Tro-Jap
V	Hap3	Sample_CX290	Ind
V	Hap3	Sample_IRIS_313-12323	Tro-Jap
V	Hap3	Sample_IRIS_313-12313	Tro-Jap
V	Hap3	Sample_IRIS_313-12321	Tro-Jap
V	Hap3	Sample_IRIS_313-12006	Tro-Jap
V	Hap3	Sample_IRIS_313-10653	Tro-Jap
V	Hap3	Sample_IRIS_313-12307	Tro-Jap
V	Hap3	Sample_IRIS_313-12312	Tro-Jap
V	Hap3	Sample_IRIS_313-11045	Tro-Jap
V	Hap3	Sample_CX359	Tro-Jap
V	Hap3	Sample_IRIS_313-10656	Tro-Jap
V	Hap3	Sample_IRIS_313-11379	Tro-Jap
V	Hap3	Sample_IRIS_313-11356	Bas
V	Hap3	Sample_IRIS_313-11396	Tro-Jap
V	Hap3	Sample_CX387	Ind
V	Hap3	Sample_IRIS_313-12348	Tro-Jap
V	Hap3	Sample_CX100	Ind
V	Hap3	Sample_CX90	Ind
V	Hap3	Sample_IRIS_313-10703	Tro-Jap
V	Hap3	Sample_IRIS_313-10851	Bas
V	Hap3	Sample_IRIS_313-10485	Tro-Jap
V	Hap3	Sample_IRIS_313-12346	Tro-Jap
V	Hap3	Sample_IRIS_313-11623	Ind
V	Hap3	Sample_IRIS_313-11329	Tro-Jap
VI	Hap16	Sample_B103	Tem-Jap
VII	Hap17	Sample_CX61	Ind
VIII	Hap6	Sample_CX542	Ind
VIII	Hap6	Sample_CX291	Ind
VIII	Hap6	Sample_B205	Tem-Jap
VIII	Hap6	Sample_IRIS_313-10272	Tro-Jap
VIII	Hap6	Sample_CX93	Ind
IX	Hap8	Sample_IRIS_313-11575	Ind
IX	Hap8	Sample_CX354	Tem-Jap
X	Hap9	Sample_B002	Tem-Jap
X	Hap9	Sample_IRIS_313-8066	Tem-Jap
XI	Hap18	Sample_B066	Tem-Jap
XII	Hap10	Sample_CX52	Ind
XII	Hap10	Sample_IRIS_313-11680	Ind
XIII	Hap19	Sample_B100	Tem-Jap
XIV	Hap20	Sample_B038	Tem-Jap
XV	Hap21	Sample_B266	Tro-Jap
XVI	Hap22	Sample_CX77	Tro-Jap
XVII	Hap23	Sample_B204	Tem-Jap
XVIII	Hap24	Sample_W3072	Wild
XIX	Hap11	Sample_W1093	Wild
XIX	Hap11	Sample_W1859	Wild
XX	Hap12	Sample_W3046	Wild
XX	Hap12	Sample_W1096	Wild
XXI	Hap13	Sample_W1790	Wild
XXI	Hap13	Sample_W1748	Wild
XXII	Hap14	Sample_W1849	Wild
XXII	Hap14	Sample_W0171	Wild
XXIII	Hap15	Sample_W1683	Wild
XXIII	Hap15	Sample_W1087	Wild
XXIV	Hap7	Sample_W1940	Wild
XXIV	Hap7	Sample_W1559	Wild
XXIV	Hap7	Sample_W3105	Wild
XXV	Hap25	Sample_W2198	Wild
XXVI	Hap26	Sample_W1715	Wild
XXVII	Hap27	Sample_W1854	Wild

## Sheet: FdGOGAT_hap_map
display_hap	global_hap	panel	count	Aus	Bas	Ind	Tem-Jap	Tro-Jap	Wild
Hap1	Hap1	cultivated	1187	15	32	1056	36	48	0
Hap2	Hap2	cultivated	784	113	13	176	270	205	7
Hap3	Hap5	cultivated	2	0	0	2	0	0	0
Hap4	Hap10	cultivated	1	0	0	1	0	0	0
Hap5	Hap11	cultivated	1	0	0	1	0	0	0
Hap6	Hap12	cultivated	1	0	0	1	0	0	0
Hap7	Hap7	cultivated	1	0	0	1	0	0	0
Hap8	Hap8	cultivated	1	0	0	1	0	0	0
Hap9	Hap9	cultivated	1	0	0	1	0	0	0
Hap10	Hap3	wild	5	0	0	0	0	0	5
Hap11	Hap4	wild	3	0	0	0	0	0	3
Hap12	Hap6	wild	2	0	0	0	0	0	2
Hap13	Hap13	wild	1	0	0	0	0	0	1

[truncated: 2 more sheets: FdGOGAT_haplotypes, FdGOGAT_assignments]
