# Supplementary material for: Genomic Evolution and Nitrogen Response Analysis of Glutamate Synthase Gene Family in Rice Source–Sink Tissues During Grain Filling
Source: Genes (Basel). 2026 Jul 12;17(7):791. doi: 10.3390/genes17070791 (PMC13408792; doi:10.3390/genes17070791)
Supplement: Supplementary file 1 [file genes-17-00791-s001.zip › Supplemental Table S4.xlsx]

## Sheet: Sheet1
Supplement Table S4. RNA-seq data of GOGAT genes in roots and flag leaves
ID	0N-WT-leaf-1_fpkm	0N-WT-leaf-2_fpkm	0N-WT-leaf-3_fpkm	1N-WT-leaf-1_fpkm	1N-WT-leaf-2_fpkm	1N-WT-leaf-3_fpkm	3N-WT-leaf-1_fpkm	3N-WT-leaf-2_fpkm	3N-WT-leaf-3_fpkm	0N-WT-root-1_fpkm	0N-WT-root-2_fpkm	0N-WT-root-3_fpkm	1N-WT-root-1_fpkm	1N-WT-root-2_fpkm	1N-WT-root-3_fpkm	3N-WT-root-1_fpkm	3N-WT-root-2_fpkm	3N-WT-root-3_fpkm	0N-WT-leaf-1_count	0N-WT-leaf-2_count	0N-WT-leaf-3_count	1N-WT-leaf-1_count	1N-WT-leaf-2_count	1N-WT-leaf-3_count	3N-WT-leaf-1_count	3N-WT-leaf-2_count	3N-WT-leaf-3_count	0N-WT-root-1_count	0N-WT-root-2_count	0N-WT-root-3_count	1N-WT-root-1_count	1N-WT-root-2_count	1N-WT-root-3_count	3N-WT-root-1_count	3N-WT-root-2_count	3N-WT-root-3_count	chr	start	end	strand	gene_name	gene_description	KEGG	KEGG pathway	NR	Tremble	KOG	GO	Pfam
Os01g0681900 NADH-GOGAT1	18.1897	15.7534	16.0941	15.6645	14.8588	15.4015	18.5555	17.2636	17.6666	29.3069	26.5227	27.2972	25.4083	25.6187	25.641	46.9807	47.7065	45.3475	2017	1748	1859	3060	1800	1822	2398	1974	2346	3322	2703	4090	2589	3257	2692	5056	6076	4836	chr01	28091213	28102914	-	Os01g0681900	Glutamate synthetase%2C Primary ammonium ions assimilation in seedling roots%2C Development of tillers%2C Tolerance to nitrogen-limitation && GLT1_ORYSJ RecName: Full=Glutamate synthase 1 [NADH], chloroplastic; EC=1.4.1.14; AltName: Full=NADH-dependent glutamate synthase 1; Short=NADH-GOGAT 1; Flags: Precursor;	K00264 glutamate synthase (NADH) [EC:1.4.1.14] | (RefSeq) glutamate synthase 1 [NADH], chloroplastic isoform X1 (A)	ko00250: Alanine, aspartate and glutamate metabolism; ko00910: Nitrogen metabolism; ko01100: Metabolic pathways; ko01110: Biosynthesis of secondary metabolites; ko01230: Biosynthesis of amino acids	glutamate synthase 1 [NADH]	I1NQP6_ORYGL RecName: Full=Glutamate synthase (NADH) {ECO:0000256|ARBA:ARBA00024383}; EC=1.4.1.14 {ECO:0000256|ARBA:ARBA00024383};	Glutamate synthase	GO:0009507,chloroplast; GO:0009536,plastid; GO:0051538,3 iron, 4 sulfur cluster binding; GO:0050660,flavin adenine dinucleotide binding; GO:0010181,FMN binding; GO:0016040,glutamate synthase (NADH) activity; GO:0015930,glutamate synthase activity; GO:0005506,iron ion binding; GO:0016491,oxidoreductase activity; GO:0019676,ammonia assimilation cycle; GO:0048589,developmental growth; GO:0006537,glu…	PF00310.24:Glutamine amidotransferases class-II
Os05g0555600 NADH-GOGAT2	9.1221	7.9617	8.0971	11.142	12.0844	12.3144	45.4285	43.9203	43.989	55.8651	53.7068	55.06	124.183	119.53	116.458	33.7236	35.5439	31.9158	995	869	920	2141	1440	1433	5775	4940	5746	6229	5384	8115	12447	14948	12027	3570	4453	3348	chr05	27622654	27636450	+	Os05g0555600	Similar to Glutamate synthase [NADH]%2C amyloplastic. && GLT2_ORYSJ RecName: Full=Glutamate synthase 2 [NADH], chloroplastic; EC=1.4.1.14; AltName: Full=NADH-dependent glutamate synthase 2; Short=NADH-GOGAT 2; Flags: Precursor;	K00264 glutamate synthase (NADH) [EC:1.4.1.14] | (RefSeq) glutamate synthase 2 [NADH], chloroplastic (A)	ko00250: Alanine, aspartate and glutamate metabolism; ko00910: Nitrogen metabolism; ko01100: Metabolic pathways; ko01110: Biosynthesis of secondary metabolites; ko01230: Biosynthesis of amino acids	glutamate synthase 2 [NADH]	A0A0E0PQZ8_ORYRU RecName: Full=Glutamate synthase (NADH) {ECO:0000256|ARBA:ARBA00024383}; EC=1.4.1.14 {ECO:0000256|ARBA:ARBA00024383};	Glutamate synthase	GO:0009507,chloroplast; GO:0051538,3 iron, 4 sulfur cluster binding; GO:0050660,flavin adenine dinucleotide binding; GO:0010181,FMN binding; GO:0016040,glutamate synthase (NADH) activity; GO:0015930,glutamate synthase activity; GO:0005506,iron ion binding; GO:0016491,oxidoreductase activity; GO:0019676,ammonia assimilation cycle; GO:0006537,glutamate biosynthetic process; GO:0097054,L-glutamate b…	PF00310.24:Glutamine amidotransferases class-II
Os07g0658400 Fd-GOGAT	90.4554	80.896	81.0499	52.9206	51.3274	54.0134	272.153	264.506	262.229	12.1387	12.1076	10.9399	14.5904	15.3426	15.7616	8.9352	10.4863	9.6768	7698	6889	7185	7934	4772	4904	26993	23212	26725	1056	947	1258	1141	1497	1270	738	1025	792	chr07	27723089	27738212	-	Os07g0658400	Ferredoxin-dependent glutamate synthase%2C Leaf senescence and nitrogen remobilization && GLTB_ORYSJ RecName: Full=Ferredoxin-dependent glutamate synthase, chloroplastic; EC=1.4.7.1; AltName: Full=Fd-GOGAT; Flags: Precursor;	K00284 glutamate synthase (ferredoxin) [EC:1.4.7.1] | (RefSeq) ferredoxin-dependent glutamate synthase, chloroplastic (A)	ko00630: Glyoxylate and dicarboxylate metabolism; ko00910: Nitrogen metabolism	ferredoxin-dependent glutamate synthase, chloroplastic [Oryza sativa Japonica Group]	I1QCU7_ORYGL RecName: Full=Glutamine amidotransferase type-2 domain-containing protein {ECO:0000259|PROSITE:PS51278};	Glutamate synthase	GO:0009507,chloroplast; GO:0051538,3 iron, 4 sulfur cluster binding; GO:0016041,glutamate synthase (ferredoxin) activity; GO:0016040,glutamate synthase (NADH) activity; GO:0015930,glutamate synthase activity; GO:0046872,metal ion binding; GO:0016491,oxidoreductase activity; GO:0019676,ammonia assimilation cycle; GO:0006537,glutamate biosynthetic process; GO:0097054,L-glutamate biosynthetic proces…	PF00310.24:Glutamine amidotransferases class-II
[truncated: 3 more columns]
