# Supplementary material for: Genomic Evolution and Nitrogen Response Analysis of Glutamate Synthase Gene Family in Rice Source–Sink Tissues During Grain Filling
Source: Genes (Basel). 2026 Jul 12;17(7):791. doi: 10.3390/genes17070791 (PMC13408792; doi:10.3390/genes17070791)
Supplement: Supplementary file 1 [file genes-17-00791-s001.zip › Supplemental Table S5.xlsx]

## Sheet: Sheet1
Supplement Table S5. RNA-seq data of GOGAT genes in embryos
gene_id	EC	TF_Family	Description	FPKM.N0W0_1	FPKM.N0W0_2	FPKM.N0W0_3			FPKM.N0W1_1	FPKM.N0W1_2	FPKM.N0W1_3			FPKM.N0W2_1	FPKM.N0W2_2	FPKM.N0W2_3			FPKM.N0W3_1	FPKM.N0W3_2	FPKM.N0W3_3			FPKM.N1W0_1	FPKM.N1W0_2	FPKM.N1W0_3			FPKM.N1W1_1	FPKM.N1W1_2	FPKM.N1W1_3			FPKM.N1W2_1	FPKM.N1W2_2	FPKM.N1W2_3			FPKM.N1W3_1	FPKM.N1W3_2	FPKM.N1W3_3			FPKM.N3W0_1	FPKM.N3W0_2	FPKM.N3W0_3			FPKM.N3W1_1
LOC4324398 Os01g0681900 NADH-GOGAT1	EC:1.4.1.13;EC:1.4.1.14		glutamate synthase 1 [NADH], chloroplastic isoform X1 [Oryza sativa Japonica Group]	19.4453	19.1089	19.1648			21.3808	22.3583	21.8699			44.4488	42.7142	43.327			41.0684	40.582	41.6416			33.0729	32.7693	33.2676			29.8645	30.5296	30.7838			32.5371	33.2847	32.5849			35.8595	37.5499	37.9591			25.714	26.0345	25.4505			26.7347
LOC4339561 Os05g0555600 NADH-GOGAT2	EC:1.4.1.13;EC:1.4.1.14		glutamate synthase 2 [NADH], chloroplastic [Oryza sativa Japonica Group]	3.58173	3.66541	3.51807			14.4056	13.6314	13.8002			3.15629	2.84198	2.98462			0.59232	0.695215	0.593055			4.55645	4.8187	5.12625			1.33766	1.39491	1.54205			0.725451	0.634455	0.57099			0.580409	0.512061	0.592542			1.92163	1.9205	1.97247			1.08833
LOC4344164 Os07g0658400 Fd-GOGAT	EC:1.4.7.1		ferredoxin-dependent glutamate synthase, chloroplastic [Oryza sativa Japonica Group]	22.2487	21.9796	22.5178			20.5	20.1233	20.273			17.034	16.891	16.8509			33.0881	32.9084	33.3471			26.2491	26.4235	27.7257			17.9652	18.6296	18.0113			27.0076	27.5272	27.5247			31.0762	31.8525	31.8593			20.1961	21.7608	20.3882			22.0261
[truncated: 8 more columns]
