# Supplementary material for: Genomic Evolution and Nitrogen Response Analysis of Glutamate Synthase Gene Family in Rice Source–Sink Tissues During Grain Filling
Source: Genes (Basel). 2026 Jul 12;17(7):791. doi: 10.3390/genes17070791 (PMC13408792; doi:10.3390/genes17070791)
Supplement: Supplementary file 1 [file genes-17-00791-s001.zip › Supplemental Table S6.xlsx]

## Sheet: Sheet1
Supplement Table S6. Data of GOGAT enzyme activity in embryos
samples	GOGAT enzyme activity
0N-WT-DAP10-1	1.15724
0N-WT-DAP10-2	1.27639
0N-WT-DAP10-3	1.30518
1N-WT-DAP10-1	2.64579
1N-WT-DAP10-2	2.7155
1N-WT-DAP10-3	2.68218
3N-WT-DAP10-1	1.27154
3N-WT-DAP10-2	1.35184
3N-WT-DAP10-3	1.39669
