# Supplementary material for: Genomic Evolution and Nitrogen Response Analysis of Glutamate Synthase Gene Family in Rice Source–Sink Tissues During Grain Filling
Source: Genes (Basel). 2026 Jul 12;17(7):791. doi: 10.3390/genes17070791 (PMC13408792; doi:10.3390/genes17070791)
Supplement: Supplementary file 1 [file genes-17-00791-s001.zip › Supplemental Table S7.xlsx]

## Sheet: Sheet1
Supplement Table S7. Contents of GLU in embryos
0N-DAP1				0N-DAP5				0N-DAP10
23744000	19783000	21323000		31537000	31523000	29396000		17493000	14062000	15658000
1N-DAP1				1N-DAP5				1N-DAP10
25462000	26504000	22509000		25533000	30297000	25724000		24010000	24446000	26030000
3N-DAP1				3N-DAP5				3N-DAP10
21423000	18976000	23571000		25306000	24066000	27402000		20267000	18598000	23826000
